# Supplementary material for: Developmental trajectory of episodic-like memory in rats
Source: Front Behav Neurosci. 2022 Nov 29;16:969871. doi: 10.3389/fnbeh.2022.969871 (PMC9745197; doi:10.3389/fnbeh.2022.969871)
Supplement: Supplementary file 1 [file Data_Sheet_1.zip]

Archive with 11 entries (11 files):
- Figure 1.PDF
- Figure 2.PDF
- Figure 3.PDF
- Figure 4.PDF
- Figure 5.PDF
- Figure 6.PDF
- Figure 7.PDF
- Figure 8.PDF
- Figure 9.PDF
- Table 6.XLSX
- Tables 1-5.XLSX
