# Supplementary material for: Developmental trajectory of episodic-like memory in rats
Source: Front Behav Neurosci. 2022 Nov 29;16:969871. doi: 10.3389/fnbeh.2022.969871 (PMC9745197; doi:10.3389/fnbeh.2022.969871)
Supplement: Supplementary file 1 [file Data_Sheet_1.zip › Table 6.XLSX]

## Sheet: Ark1
Study	Age_days	Task	Sex	Rat	Litter	S1_ObjL	S1_ObjR	S2_ObjL	S2_ObjR	Test_Familiar	Test_Novel	TestCntxOrder
SD_longitudinal	25	NOR	M	1	18	28.1	35.9			29.6	24.2
SD_longitudinal	25	NOR	M	2	18	10	10.2			5	24.2
SD_longitudinal	25	NOR	M	5	15	38.2	38.2			17.7	18.8
SD_longitudinal	25	NOR	M	6	15	12.7	18.6			7	23.6
SD_longitudinal	25	NOR	M	8	15	24.7	21.2			7.6	23.6			Supplementary Table 6. Raw data used for all analyses presented in the manuscript. The first column indicates the three studies described in the manuscript. The second column indicates the age of testing in days. The third column indicates the task, The fourth indicates the sex of the animal. The fifth column lists the number of the rat and the sixth the litter the rat come from. The seventh and …
SD_longitudinal	25	NOR	M	9	17	23	16			11.3	16.7
SD_longitudinal	25	NOR	M	14	19	27.9	32.5			10.9	35.6
SD_longitudinal	25	NOR	M	15	19	26.4	37.6			16.8	16.2
SD_longitudinal	25	NOR	M	17	14	33.4	22.7			4.3	13.3
SD_longitudinal	25	NOR	M	26	16	19.1	25.6			11.6	34.4
SD_longitudinal	25	NOR	M	27	16	33.8	25.4			71.5	43.8
SD_longitudinal	25	NOR	M	20	14	28.6	33.4			7.1	13.2
SD_longitudinal	25	NOR	M	29	13	18.5	33.1			14.6	31.7
SD_longitudinal	25	NOR	M	22	14	31.9	16.1			10.1	27.7
SD_longitudinal	25	NOR	M	23	14	27.1	18.6			12.5	21.4
SD_longitudinal	25	NOR	M	24	14	29.8	24.7			11	17.7
SD_longitudinal	25	OCR	M	1	18	25.1	21.8	10	11.9	17.1	7.3	1
SD_longitudinal	25	OCR	M	2	18	16.6	24.4	13.3	12.1	8.3	9.2	2
SD_longitudinal	25	OCR	M	5	15	16.7	44.2	16.7	19.7	11.6	11.7	2
SD_longitudinal	25	OCR	M	6	15	16.6	7.9	13.2	16.4	14.7	19.8	1
SD_longitudinal	25	OCR	M	8	15	21.7	21.9	16.8	24.7	19	20.9	2
SD_longitudinal	25	OCR	M	9	17	16.4	14.8	14.7	14.1	22.3	10.3	1
SD_longitudinal	25	OCR	M	14	19	19.9	22.5	9.6	12	26.6	14.5	1
SD_longitudinal	25	OCR	M	15	19	20.1	30.9	23.5	28.7	14	18.5	2
SD_longitudinal	25	OCR	M	17	14	18.3	20.9	18.4	23.6	8.9	7.3	1
SD_longitudinal	25	OCR	M	26	16	18.7	8.9	11.8	12.1	17.9	12.8	2
SD_longitudinal	25	OCR	M	27	16	24	17.4	16.5	25.8	13.1	14.2	2
SD_longitudinal	25	OCR	M	20	14	24.3	27.4	22.8	21.7	12.3	15.1	1
SD_longitudinal	25	OCR	M	29	13	21.9	28.5	10.1	23.1	13.6	11.6	2
SD_longitudinal	25	OCR	M	22	14	23.8	8.5	12.8	23.2	13.9	14.3	1
SD_longitudinal	25	OCR	M	23	14	22.9	33.5	23.8	25.8	12.4	9.9	1
SD_longitudinal	25	OCR	M	24	14	18.6	16.3	10.7	12.6	11.6	15.9	2
SD_longitudinal	26	OPR	M	1	18	28.4	16.7			22.6	9.1
SD_longitudinal	26	OPR	M	2	18	26	19.7			14.2	24.3
SD_longitudinal	26	OPR	M	5	15	47.8	37.4			21.5	42.2
SD_longitudinal	26	OPR	M	6	15	31.7	23.1			29.6	18.7
SD_longitudinal	26	OPR	M	8	15	38.6	33.3			13.7	18.8
SD_longitudinal	26	OPR	M	9	17	18.8	15.7			12.9	15
SD_longitudinal	26	OPR	M	14	19	41.5	25.8			47	24.9
SD_longitudinal	26	OPR	M	15	19	38.5	41.1			29.3	45.6
SD_longitudinal	26	OPR	M	17	14	60.1	16.4			13.2	14.9
SD_longitudinal	26	OPR	M	26	16	50.3	33.4			34.4	30.5
SD_longitudinal	26	OPR	M	27	16	22.6	50.3			38	33
SD_longitudinal	26	OPR	M	20	14	54.3	47.3			12.9	14.1
SD_longitudinal	26	OPR	M	29	13	31.1	26.8			44.4	34.2
SD_longitudinal	26	OPR	M	22	14	39.2	38.6			21.7	16.4
SD_longitudinal	26	OPR	M	23	14	46.2	46.3			25.1	33.4
SD_longitudinal	26	OPR	M	24	14	52.7	32.9			15.2	18.4
SD_longitudinal	26	OPCR	M	1	18	50	25.6	27.4	30.9	31.5	22.3	2
SD_longitudinal	26	OPCR	M	2	18	16.1	16	15.4	29.6	11.4	19.3	1
SD_longitudinal	26	OPCR	M	5	15	47.2	25.1	28.4	22.4	21.8	36.4	1
SD_longitudinal	26	OPCR	M	6	15	22.4	10	15.3	22	30.8	22.8	2
SD_longitudinal	26	OPCR	M	8	15	24.8	38.8	14.7	25.1	12.5	17.1	1
SD_longitudinal	26	OPCR	M	9	17	17.7	27.8	20.2	9.5	20.1	8.2	2
SD_longitudinal	26	OPCR	M	14	19	18.7	19.9	12.9	9.8	16.9	22.7	2
SD_longitudinal	26	OPCR	M	15	19	10.8	21.7	15.7	16.2	9.7	14.3	1
SD_longitudinal	26	OPCR	M	17	14	20.6	24.4	13.3	30.6	10.7	12.3	2
SD_longitudinal	26	OPCR	M	26	16	35.8	16.1	20.5	18	31.2	45.5	1
SD_longitudinal	26	OPCR	M	27	16	26.8	37.6	22.5	12.1	9.9	16.1	1
SD_longitudinal	26	OPCR	M	20	14	42.1	11.5	19.7	28.8	18.5	15.6	2
SD_longitudinal	26	OPCR	M	29	13	35.6	28.3	24.9	24.4	18.1	13.3	1
SD_longitudinal	26	OPCR	M	22	14	39.9	10.3	23.7	16.9	10.5	6.7	2
SD_longitudinal	26	OPCR	M	23	14	13.9	28.9	21.1	11.6	16.4	17.1	2
SD_longitudinal	26	OPCR	M	24	14	39.1	24.2	27.4	12.5	17.3	20.3	1
SD_longitudinal	32	NOR	M	1	18	35.5	22			11	13.1
SD_longitudinal	32	NOR	M	2	18	14.9	18.1			7.7	28.9
SD_longitudinal	32	NOR	M	5	15	23.7	41.9			12.2	18.4
SD_longitudinal	32	NOR	M	6	15	15.9	22.8			19.5	30.4
SD_longitudinal	32	NOR	M	8	15	37.7	47			31.2	24.2
SD_longitudinal	32	NOR	M	9	17	20.7	21.5			9.5	29.5
SD_longitudinal	32	NOR	M	14	19	20.8	42.6			2.5	19.3
SD_longitudinal	32	NOR	M	15	19	26.7	30.3			14.3	47.7
SD_longitudinal	32	NOR	M	17	14	17.6	43.2			6.1	30.8
SD_longitudinal	32	NOR	M	26	16	34.5	19			10.9	19.1
SD_longitudinal	32	NOR	M	27	16	26.8	43.2			17	44.9
SD_longitudinal	32	NOR	M	20	14	21.4	31			6.8	14.8
SD_longitudinal	32	NOR	M	29	13	28.8	23.5			26.2	21
SD_longitudinal	32	NOR	M	22	14	15.5	45.2			11.8	23.5
SD_longitudinal	32	NOR	M	23	14	25.7	35.7			26	41.6
SD_longitudinal	32	NOR	M	24	14	29.6	29.4			50.7	31.7
SD_longitudinal	32	OCR	M	1	18	15.7	18.3	11.5	19.2	7.5	11.7	2
SD_longitudinal	32	OCR	M	2	18	18.6	17.3	31	20.7	9.6	19.4	1
SD_longitudinal	32	OCR	M	5	15	21.3	28.6	26.8	18.3	37.4	27	1
SD_longitudinal	32	OCR	M	6	15	10.9	12.2	19.5	27	19.3	15.6	2
SD_longitudinal	32	OCR	M	8	15	55.7	19.2	22.4	22.3	44.9	17.7	1
SD_longitudinal	32	OCR	M	9	17	14.3	22.9	13.3	13.1	22.6	24	2
SD_longitudinal	32	OCR	M	14	19	28.4	19.8	22.1	22.7	11.8	17.8	2
SD_longitudinal	32	OCR	M	15	19	17.3	23.2	16.7	17	13.9	21	1
SD_longitudinal	32	OCR	M	17	14	22.1	23.1	19.4	14.3	5.9	12.8	2
SD_longitudinal	32	OCR	M	26	16	41	14	15.8	26.2	14.4	21.2	1
SD_longitudinal	32	OCR	M	27	16	53.5	20.2	13.5	24.3	12.2	22.8	1
SD_longitudinal	32	OCR	M	20	14	40.8	21.5	25.7	16.9	10.1	19.6	2
SD_longitudinal	32	OCR	M	29	13	47.1	24.9	20.5	21.6	18.2	12.9	1
SD_longitudinal	32	OCR	M	22	14	20.3	12.2	29.7	23.3	43.6	24	2
SD_longitudinal	32	OCR	M	23	14	15.8	17.6	23.9	26.7	7.2	16.4	2
SD_longitudinal	32	OCR	M	24	14	13.6	12.3	14.5	26.9	9.4	23.3	1
SD_longitudinal	33	OPR	M	1	18	13.2	13			9.5	21.7
SD_longitudinal	33	OPR	M	2	18	17.5	15.2			8.6	31.2
SD_longitudinal	33	OPR	M	5	15	42.5	21.8			22.3	23.7
SD_longitudinal	33	OPR	M	6	15	11.7	12.2			12.3	24.6
SD_longitudinal	33	OPR	M	8	15	22.5	29.2			31.2	33.7
SD_longitudinal	33	OPR	M	9	17	20.4	16.1			31.5	22.9
SD_longitudinal	33	OPR	M	14	19	16.4	27.6			12.2	22.4
SD_longitudinal	33	OPR	M	15	19	26.3	27.4			11.4	17.2
SD_longitudinal	33	OPR	M	17	14	37.6	27.2			13.6	17.3
SD_longitudinal	33	OPR	M	26	16	13	24.6			47.9	27.4
SD_longitudinal	33	OPR	M	27	16	26.8	23.8			29.7	23.5
SD_longitudinal	33	OPR	M	20	14	19.2	16.6			7.3	20.4
SD_longitudinal	33	OPR	M	29	13	20.2	17.5			6.8	17.8
SD_longitudinal	33	OPR	M	22	14	29.2	19.9			39.6	30.5
SD_longitudinal	33	OPR	M	23	14	40.6	23.5			40.6	29.6
SD_longitudinal	33	OPR	M	24	14	38.6	26.6			6.6	21.6
SD_longitudinal	33	OPCR	M	1	18	29	13	15.4	11.5	11.4	16.6	1
SD_longitudinal	33	OPCR	M	2	18	44.5	20.3	16.4	22	11.3	16.1	2
SD_longitudinal	33	OPCR	M	5	15	31.2	22.4	17.6	29.2	22.8	32.6	2
SD_longitudinal	33	OPCR	M	6	15	32.2	18	9.8	18.8	9.4	13.9	1
SD_longitudinal	33	OPCR	M	8	15	21.3	36.8	45.3	23.8	31.7	37	2
SD_longitudinal	33	OPCR	M	9	17	24.2	29	35.3	17.8	13.3	13.9	1
SD_longitudinal	33	OPCR	M	14	19	26	26.4	22.7	24	34.4	22.7	1
SD_longitudinal	33	OPCR	M	15	19	16.6	42.1	33.7	24.4	19.3	34.3	2
SD_longitudinal	33	OPCR	M	17	14	35.3	22.5	10.1	27.2	20.3	28.1	1
SD_longitudinal	33	OPCR	M	26	16	28.3	30.8	32	21.9	36.4	33.6	2
SD_longitudinal	33	OPCR	M	27	16	31.5	39.5	20.5	12.6	13	19.2	2
SD_longitudinal	33	OPCR	M	20	14	19.9	36.2	15.2	22.5	11.5	16.6	1
SD_longitudinal	33	OPCR	M	29	13	30.4	39.9	11.4	24.9	35.7	30.4	2
SD_longitudinal	33	OPCR	M	22	14	31.7	30.2	43.6	21.6	24.5	27.7	1
SD_longitudinal	33	OPCR	M	23	14	41.6	31.2	17.7	12.7	35	23.3	1
SD_longitudinal	33	OPCR	M	24	14	25.9	35.5	38.7	13.7	14.6	21.9	2
SD_longitudinal	37	NOR	M	1	18	26.4	24.9			1.6	15.4
SD_longitudinal	37	NOR	M	2	18	17.5	11.5			6.9	26.3
SD_longitudinal	37	NOR	M	5	15	29.2	29.2			19.6	48.4
SD_longitudinal	37	NOR	M	6	15	23.1	22.9			23.8	36.5
SD_longitudinal	37	NOR	M	8	15	41.6	23			13.1	48.2
SD_longitudinal	37	NOR	M	9	17	28.3	32.4			12.7	39.5
SD_longitudinal	37	NOR	M	14	19	41.6	30.3			18.2	34.8
SD_longitudinal	37	NOR	M	15	19	22.7	31.9			26.1	34.4
SD_longitudinal	37	NOR	M	17	14	40	22.5			16.8	41.1
SD_longitudinal	37	NOR	M	26	16	19.9	27.3			5	28.7
SD_longitudinal	37	NOR	M	27	16	33.8	20.8			11.3	29
SD_longitudinal	37	NOR	M	20	14	41.1	15.4			7	41.4
SD_longitudinal	37	NOR	M	29	13	40.2	19.7			8.2	35.3
SD_longitudinal	37	NOR	M	22	14	26.3	16.2			8.7	41.2
SD_longitudinal	37	NOR	M	23	14	34.9	12.2			10.1	23.6
SD_longitudinal	37	NOR	M	24	14	24.2	21.7			67.5	45
SD_longitudinal	37	OCR	M	1	18	20.9	20.1	19.5	27.1	4.6	9.2	2
SD_longitudinal	37	OCR	M	2	18	9.6	16.3	18.2	9.6	24	23.9	1
SD_longitudinal	37	OCR	M	5	15	23.5	12.4	23.8	28.9	17.8	33.6	1
SD_longitudinal	37	OCR	M	6	15	16	14	24	26.2	10.2	13.2	2
SD_longitudinal	37	OCR	M	8	15	45.4	22.7	26.5	33.6	27.3	40.5	1
SD_longitudinal	37	OCR	M	9	17	28.2	23.7	18.5	13.7	9.7	25.4	2
SD_longitudinal	37	OCR	M	14	19	15.4	43.9	23.2	20.3	24.9	27	2
SD_longitudinal	37	OCR	M	15	19	19.3	31.8	24.9	20.2	19.6	22.6	1
SD_longitudinal	37	OCR	M	17	14	21.5	14	21	15.3	9.2	11	2
SD_longitudinal	37	OCR	M	26	16	23.3	23.8	26	13.3	8.3	20.9	1
SD_longitudinal	37	OCR	M	27	16	21.5	17.9	24.2	17.8	22.7	39.6	1
SD_longitudinal	37	OCR	M	20	14	20.9	17.6	21.1	14.3	24.7	28.4	2
SD_longitudinal	37	OCR	M	29	13	38	34	26.4	22.2	11.3	15	1
SD_longitudinal	37	OCR	M	22	14	15.6	22.7	24	26.2	5.4	12.4	2
SD_longitudinal	37	OCR	M	23	14	12	40.9	22.1	12.6	25.6	30	2
SD_longitudinal	37	OCR	M	24	14	16.9	36.7	18.6	11.5	11.8	18	1
SD_longitudinal	38	OPR	M	1	18	9.5	16.7			28	15.7
SD_longitudinal	38	OPR	M	2	18	13.2	14.5			11.2	9.1
SD_longitudinal	38	OPR	M	5	15	42.1	34.7			18.1	41.4
SD_longitudinal	38	OPR	M	6	15	8.3	6.2			20.3	29.5
SD_longitudinal	38	OPR	M	8	15	24.5	41.2			15.8	21.5
SD_longitudinal	38	OPR	M	9	17	33.7	25.7			16.6	23.6
SD_longitudinal	38	OPR	M	14	19	26.6	31			36.8	28.2
SD_longitudinal	38	OPR	M	15	19	21.9	27			16.9	25.2
SD_longitudinal	38	OPR	M	17	14	14.7	31.1			34.9	30.3
SD_longitudinal	38	OPR	M	26	16	40.3	9.6			27.5	19.1
SD_longitudinal	38	OPR	M	27	16	20.5	10.5			18.6	11.9
SD_longitudinal	38	OPR	M	20	14	12.4	10			15.4	21.2
SD_longitudinal	38	OPR	M	29	13	10.4	36.5			15.2	18.6
SD_longitudinal	38	OPR	M	22	14	32.2	32.4			12.3	10.1
SD_longitudinal	38	OPR	M	23	14	8.8	7.8			10.4	9.4
SD_longitudinal	38	OPR	M	24	14	16.5	17.9			21.5	23.3
SD_longitudinal	38	OPCR	M	1	18	18.4	14.5	1.6	24.2	21.7	10.8	1
SD_longitudinal	38	OPCR	M	2	18	26.7	35.4	8.9	12.4	16.4	7.8	2
SD_longitudinal	38	OPCR	M	5	15	15.5	30.3	29	24.8	19.6	15.9	2
SD_longitudinal	38	OPCR	M	6	15	31.5	27.3	19.8	19.5	26	19.3	1
SD_longitudinal	38	OPCR	M	8	15	17.7	39.2	20.4	17.1	13.4	22.3	2
SD_longitudinal	38	OPCR	M	9	17	10.6	10.8	16.2	18.9	14.1	18.5	1
SD_longitudinal	38	OPCR	M	14	19	26.6	19	22.7	10.7	9.9	11.5	1
SD_longitudinal	38	OPCR	M	15	19	19.2	30	13.8	18	7.1	16.4	2
SD_longitudinal	38	OPCR	M	17	14	15.4	21.4	20.4	15.9	11.3	13.2	1
SD_longitudinal	38	OPCR	M	26	16	20.8	35.6	14.3	27.2	30.4	26.9	2
SD_longitudinal	38	OPCR	M	27	16	18.5	35.2	21.8	13.6	8.5	12.2	2
SD_longitudinal	38	OPCR	M	20	14	22.2	17.7	18.9	29.1	6.9	18.3	1
SD_longitudinal	38	OPCR	M	29	13	16.2	38.5	22.9	25	21.8	14.2	2
SD_longitudinal	38	OPCR	M	22	14	22.2	20.9	18.7	19.9	20.6	21.8	1
SD_longitudinal	38	OPCR	M	23	14	17.5	36.2	21.1	19.8	33.5	18	1
SD_longitudinal	38	OPCR	M	24	14	13.6	17.4	22.5	33.5	5.2	12.1	2
SD_longitudinal	43	NOR	M	1	18	24	50.7			16.2	41.6
SD_longitudinal	43	NOR	M	2	18	44.6	49.4			59.8	39.2
SD_longitudinal	43	NOR	M	5	15	24.6	17.5			10.1	42.2
SD_longitudinal	43	NOR	M	6	15	22.2	30.5			28.9	34.6
SD_longitudinal	43	NOR	M	8	15	16.2	11.8			16.7	58
SD_longitudinal	43	NOR	M	9	17	35.9	30.5			32.4	43.8
SD_longitudinal	43	NOR	M	14	19	38.5	33.3			15.3	57.7
SD_longitudinal	43	NOR	M	15	19	27.5	32.9			12.7	38.6
SD_longitudinal	43	NOR	M	17	14	22.8	19.4			16	53.8
SD_longitudinal	43	NOR	M	26	16	35.8	36			26	47.3
SD_longitudinal	43	NOR	M	27	16	31.9	18.6			17.6	50.1
SD_longitudinal	43	NOR	M	20	14	30.6	31.7			11.8	48.7
SD_longitudinal	43	NOR	M	29	13	40.2	20.4			21.4	35.8
SD_longitudinal	43	NOR	M	22	14	43.5	32.9			19.1	47.9
SD_longitudinal	43	NOR	M	23	14	34.9	13.2			69.7	51.5
SD_longitudinal	43	NOR	M	24	14	26.6	15.3			17.7	39.5
SD_longitudinal	43	OCR	M	1	18	23.5	47.4	47.3	39	6.5	22	1
SD_longitudinal	43	OCR	M	2	18	24.7	24.9	13.5	19.4	23	25.8	2
SD_longitudinal	43	OCR	M	5	15	29.2	45.8	42.1	54.2	27.4	34.4	2
SD_longitudinal	43	OCR	M	6	15	26.7	19.5	25.2	51.7	20.2	48.1	1
SD_longitudinal	43	OCR	M	8	15	62.9	39	16.2	26.1	11.7	16.3	2
SD_longitudinal	43	OCR	M	9	17	12.9	32.4	59.6	36.8	14.7	35.7	1
SD_longitudinal	43	OCR	M	14	19	40.4	33.1	14.8	24.9	33.1	33.4	1
SD_longitudinal	43	OCR	M	15	19	30.7	28.2	18.5	28.8	15.6	33.4	2
SD_longitudinal	43	OCR	M	17	14	58.7	34.1	45.5	42.6	13.5	19.9	1
SD_longitudinal	43	OCR	M	26	16	39.2	21.8	16.9	33.4	22	48	2
SD_longitudinal	43	OCR	M	27	16	21.2	24.6	32.9	36.5	14.4	35.4	2
SD_longitudinal	43	OCR	M	20	14	50.3	22.9	48.4	46.9	13.7	27.3	1
SD_longitudinal	43	OCR	M	29	13	27.4	22.7	14.7	43	26.9	45.9	2
SD_longitudinal	43	OCR	M	22	14	46.9	30.2	52.5	32.1	15.8	27.6	1
SD_longitudinal	43	OCR	M	23	14	37.2	31.6	36.3	37.9	23.1	35.4	1
SD_longitudinal	43	OCR	M	24	14	15.1	43.3	40.4	20.3	26.6	24.6	2
SD_longitudinal	44	OPR	M	1	18	41.4	27.8			25.9	29.1
SD_longitudinal	44	OPR	M	2	18	27.4	43.6			38.9	21.4
SD_longitudinal	44	OPR	M	5	15	31.2	28			16	24.2
SD_longitudinal	44	OPR	M	6	15	21.1	21.2			17.4	13.6
SD_longitudinal	44	OPR	M	8	15	61.8	33.6			29.8	46.3
SD_longitudinal	44	OPR	M	9	17	21.5	32.1			26.1	38.6
SD_longitudinal	44	OPR	M	14	19	27	45.6			18.1	46.3
SD_longitudinal	44	OPR	M	15	19	19	24.7			30	20.8
SD_longitudinal	44	OPR	M	17	14	47.2	42			11.1	20.7
SD_longitudinal	44	OPR	M	26	16	56.7	36.9			13.4	13.7
SD_longitudinal	44	OPR	M	27	16	35.9	29.6			18.4	22
SD_longitudinal	44	OPR	M	20	14	29.1	37.5			19.9	22.5
SD_longitudinal	44	OPR	M	29	13	55.2	25			9.1	19
SD_longitudinal	44	OPR	M	22	14	36	33.9			33.5	26.8
SD_longitudinal	44	OPR	M	23	14	31.9	26.4			7.5	17.6
SD_longitudinal	44	OPR	M	24	14	37.3	34.6			58.5	33.6
SD_longitudinal	44	OPCR	M	1	18	25.4	28.1	10.5	15.5	6.4	11.3	2
SD_longitudinal	44	OPCR	M	2	18	22.4	21.6	13.7	25.2	29.4	10.8	1
SD_longitudinal	44	OPCR	M	5	15	21.9	23.3	8.2	10.3	13.5	15.2	1
SD_longitudinal	44	OPCR	M	6	15	12.6	28.1	16.6	27.1	25.4	27.1	2
SD_longitudinal	44	OPCR	M	8	15	10.7	19	30.8	30.1	13.1	2.8	1
SD_longitudinal	44	OPCR	M	9	17	28.7	17.6	7.9	16.1	7.9	13.1	2
SD_longitudinal	44	OPCR	M	14	19	18.9	13.4	22.5	19.5	8.7	12.5	2
SD_longitudinal	44	OPCR	M	15	19	35.2	18.2	15.9	23.5	12.6	10.6	1
SD_longitudinal	44	OPCR	M	17	14	24.1	21.1	15.2	25.5	7.2	6.8	2
SD_longitudinal	44	OPCR	M	26	16	29.8	23	10.2	28.9	12	21.2	1
SD_longitudinal	44	OPCR	M	27	16	24.3	13.6	25.3	13.5	76.6	22.2	1
SD_longitudinal	44	OPCR	M	20	14	19.4	23.6	17	26.2	7.5	14.6	2
SD_longitudinal	44	OPCR	M	29	13	33.3	15	26.7	11	11.9	19	1
SD_longitudinal	44	OPCR	M	22	14	23.9	24	9	11.6	7.9	7.8	2
SD_longitudinal	44	OPCR	M	23	14	12.6	14.1	8.3	24.9	9.4	16	2
SD_longitudinal	44	OPCR	M	24	14	33.7	16.6	13.4	22.5	36.4	22.3	1
SD_longitudinal	49	NOR	M	1	18	21.7	26.7			5.4	22
SD_longitudinal	49	NOR	M	2	18	37.5	36.3			11.5	36.2
SD_longitudinal	49	NOR	M	5	15	21.2	22.4			5.8	33
SD_longitudinal	49	NOR	M	6	15	10.1	22.1			29.6	23.5
SD_longitudinal	49	NOR	M	8	15	20.2	16.8			20.3	36.6
SD_longitudinal	49	NOR	M	9	17	31.8	30.8			17.9	41.3
SD_longitudinal	49	NOR	M	14	19	19.5	10.2			16.9	26.7
SD_longitudinal	49	NOR	M	15	19	18.8	20.3			12.8	23.2
SD_longitudinal	49	NOR	M	17	14	24.1	16.9			5.8	31.8
SD_longitudinal	49	NOR	M	26	16	16.8	11.1			9.5	25.8
SD_longitudinal	49	NOR	M	27	16	16.6	11.1			25.2	36.3
SD_longitudinal	49	NOR	M	20	14	11.5	16.8			8.8	23.9
SD_longitudinal	49	NOR	M	29	13	30.8	31.9			12.8	26.6
SD_longitudinal	49	NOR	M	22	14	11.6	32.3			22.9	38.2
SD_longitudinal	49	NOR	M	23	14	13.8	10.9			7.9	36.3
SD_longitudinal	49	NOR	M	24	14	31.5	34.9			30.1	35.4
SD_longitudinal	49	OCR	M	1	18	16.7	14.5	19.3	25.2	9.7	20.1	1
SD_longitudinal	49	OCR	M	2	18	20.5	15	33	21	10.1	27.7	2
SD_longitudinal	49	OCR	M	5	15	11	21.1	28.2	17.3	20.7	45.7	2
SD_longitudinal	49	OCR	M	6	15	10.7	21.8	11.3	22.2	20.7	27	1
SD_longitudinal	49	OCR	M	8	15	31.2	20	10.7	14.7	10.8	26.7	2
SD_longitudinal	49	OCR	M	9	17	21.2	8	14.9	16.9	8.5	11.8	1
SD_longitudinal	49	OCR	M	14	19	22.2	19.9	17.4	26.8	11.4	42	1
SD_longitudinal	49	OCR	M	15	19	17.3	22.5	24.3	18.3	18.7	18.1	2
SD_longitudinal	49	OCR	M	17	14	14.1	10.3	25.8	17	12.8	15.3	1
SD_longitudinal	49	OCR	M	26	16	21.7	17.2	19.9	15.6	9.9	20.7	2
SD_longitudinal	49	OCR	M	27	16	28.6	14.3	28.9	23.1	31	30.4	2
SD_longitudinal	49	OCR	M	20	14	25	8.3	20.1	22.5	21.3	38.7	1
SD_longitudinal	49	OCR	M	29	13	21.7	10.5	28.9	24	12.1	19.4	2
SD_longitudinal	49	OCR	M	22	14	20.3	18.3	13.9	15.9	19.9	44.3	1
SD_longitudinal	49	OCR	M	23	14	19.6	17.6	22.8	23.9	7.2	17.2	1
SD_longitudinal	49	OCR	M	24	14	16.1	13.2	12	21	21	30.2	2
SD_longitudinal	50	OPR	M	1	18	14.8	29.2			5.9	16.8
SD_longitudinal	50	OPR	M	2	18	43.4	27.3			23.2	35.7
SD_longitudinal	50	OPR	M	5	15	38.1	29.6			19.8	51.2
SD_longitudinal	50	OPR	M	6	15	23.9	27.5			17.5	22.6
SD_longitudinal	50	OPR	M	8	15	30.6	30.7			23.1	38.6
SD_longitudinal	50	OPR	M	9	17	11.7	20.3			14.9	15.7
SD_longitudinal	50	OPR	M	14	19	17.9	28.4			17.4	29.8
SD_longitudinal	50	OPR	M	15	19	20	21.7			16.7	22.3
SD_longitudinal	50	OPR	M	17	14	36.5	28.1			19.1	23.8
SD_longitudinal	50	OPR	M	26	16	36.1	27.7			20.7	50.8
SD_longitudinal	50	OPR	M	27	16	42.7	30.5			19.3	21.3
SD_longitudinal	50	OPR	M	20	14	11.7	24			23.4	35.8
SD_longitudinal	50	OPR	M	29	13	42.9	22			23.5	37.5
SD_longitudinal	50	OPR	M	22	14	40.5	24.1			33.8	44.8
SD_longitudinal	50	OPR	M	23	14	14.8	27.4			13.8	15.9
SD_longitudinal	50	OPR	M	24	14	12.9	27.4			18.3	50.8
SD_longitudinal	50	OPCR	M	1	18	15.9	34.5	14.6	16.9	15.4	21.8	2
SD_longitudinal	50	OPCR	M	2	18	17.9	24.4	27.9	13.8	7.4	18.1	1
SD_longitudinal	50	OPCR	M	5	15	27.5	13.8	15.9	11.1	29.3	28.1	1
SD_longitudinal	50	OPCR	M	6	15	14.8	18.5	27.1	19.1	13.2	17.4	2
SD_longitudinal	50	OPCR	M	8	15	10.8	18	22.2	37.1	2.3	21	1
SD_longitudinal	50	OPCR	M	9	17	12.3	11.4	8.7	10.1	2.2	3.9	2
SD_longitudinal	50	OPCR	M	14	19	47	16.2	24.3	40.1	18	24.1	2
SD_longitudinal	50	OPCR	M	15	19	22	17.9	16.6	20	13.7	19.3	1
SD_longitudinal	50	OPCR	M	17	14	33.5	17.1	23.8	22	3.3	11.8	2
SD_longitudinal	50	OPCR	M	26	16	41.3	31.1	10.7	24.3	5.4	13.4	1
SD_longitudinal	50	OPCR	M	27	16	24.5	31.2	21.8	18.5	12.4	25.8	1
SD_longitudinal	50	OPCR	M	20	14	16.2	23.2	21.1	32.1	5.1	10	2
SD_longitudinal	50	OPCR	M	29	13	32.1	25.4	10.2	27.9	9.2	19.6	1
SD_longitudinal	50	OPCR	M	22	14	40.9	24.2	11.7	32.8	29.6	22.3	2
SD_longitudinal	50	OPCR	M	23	14	23	21.5	16.2	10.8	11.7	11.4	2
SD_longitudinal	50	OPCR	M	24	14	11.5	14.7	16.3	17.5	5.5	12.3	1
SD_longitudinal	55	NOR	M	1	18	16.4	17.9			5.2	29.3
SD_longitudinal	55	NOR	M	2	18	22.5	17.1			7.7	16.8
SD_longitudinal	55	NOR	M	5	15	22.4	39.4			16.7	39.5
SD_longitudinal	55	NOR	M	6	15	22.9	20.9			16.8	37.6
SD_longitudinal	55	NOR	M	8	15	22.6	27.4			15.8	16.7
SD_longitudinal	55	NOR	M	9	17	15.9	28.9			9.5	22.7
SD_longitudinal	55	NOR	M	14	19	32.9	36.9			17.7	39.6
SD_longitudinal	55	NOR	M	15	19	28.7	24.9			80.2	49.8
SD_longitudinal	55	NOR	M	17	14	25.8	29.2			22.8	38.1
SD_longitudinal	55	NOR	M	26	16	19.7	31.3			11.5	39.6
SD_longitudinal	55	NOR	M	27	16	17.7	20.5			13.4	34.5
SD_longitudinal	55	NOR	M	20	14	26.5	17.2			36.3	45.2
SD_longitudinal	55	NOR	M	29	13	30.4	25.6			11.8	48.9
SD_longitudinal	55	NOR	M	22	14	29.2	28.1			27.6	32.4
SD_longitudinal	55	NOR	M	23	14	22.1	22.9			4.3	22.5
SD_longitudinal	55	NOR	M	24	14	31.4	26.3			24	23.5
SD_longitudinal	55	OCR	M	1	18	26.1	14.8	15.1	19.8	8.5	11.7	2
SD_longitudinal	55	OCR	M	2	18	20.4	46	15.5	26.7	36.5	25.9	1
SD_longitudinal	55	OCR	M	5	15	13.2	9.2	24.8	32.1	10.3	4.7	1
SD_longitudinal	55	OCR	M	6	15	9.2	18	12.3	19.5	4.9	9.6	2
SD_longitudinal	55	OCR	M	8	15	18	37.6	10	27.9	14.5	20.7	1
SD_longitudinal	55	OCR	M	9	17	10.6	14.4	15.5	23	8.9	21.9	2
SD_longitudinal	55	OCR	M	14	19	23.4	20.2	17.2	20.9	12	14.8	2
SD_longitudinal	55	OCR	M	15	19	18.5	23.7	17.4	21.3	10.7	13.8	1
SD_longitudinal	55	OCR	M	17	14	24.4	41.3	21.2	24.6	11.1	12.5	2
SD_longitudinal	55	OCR	M	26	16	19.2	22.2	24.6	32	7	16.1	1
SD_longitudinal	55	OCR	M	27	16	10.2	45.4	12	31.5	13.4	25.6	1
SD_longitudinal	55	OCR	M	20	14	24.1	44.6	17.4	29.1	13.1	25.2	2
SD_longitudinal	55	OCR	M	29	13	12.7	39.5	14	19.7	8.7	7.1	1
SD_longitudinal	55	OCR	M	22	14	23.4	30.4	12.4	26.1	14.9	17.6	2
SD_longitudinal	55	OCR	M	23	14	22.1	41.2	14.3	20.9	14.3	19.3	2
SD_longitudinal	55	OCR	M	24	14	25.3	26.2	22.2	21.8	9	20	1
SD_longitudinal	56	OPR	M	1	18	15.5	29.9			18	19.9
SD_longitudinal	56	OPR	M	2	18	39.8	28.9			33.2	30.9
SD_longitudinal	56	OPR	M	5	15	53.8	35.3			18.8	28.4
SD_longitudinal	56	OPR	M	6	15	18.9	49.7			12.8	19.2
SD_longitudinal	56	OPR	M	8	15	25.1	30.5			17.5	20.9
SD_longitudinal	56	OPR	M	9	17	20.9	21.8			19.9	15.8
SD_longitudinal	56	OPR	M	14	19	50	16.3			16	37.4
SD_longitudinal	56	OPR	M	15	19	20.6	51.8			18.7	37
SD_longitudinal	56	OPR	M	17	14	29.5	31.1			21.6	28.1
SD_longitudinal	56	OPR	M	26	16	20.7	32.3			12.4	27
SD_longitudinal	56	OPR	M	27	16	26.4	51.3			18.8	23.9
SD_longitudinal	56	OPR	M	20	14	22.3	20.2			12.6	23
SD_longitudinal	56	OPR	M	29	13	39.1	43.5			18.5	34.5
SD_longitudinal	56	OPR	M	22	14	24	43.4			20.1	25
SD_longitudinal	56	OPR	M	23	14	45.6	32.2			12.6	19.7
SD_longitudinal	56	OPR	M	24	14	26.9	24.9			25.7	23.2
SD_longitudinal	56	OPCR	M	1	18	8.7	29	15.1	20.7	32.7	23.2	1
SD_longitudinal	56	OPCR	M	2	18	31.5	49	63.2	24.1	15.1	36.2	2
SD_longitudinal	56	OPCR	M	5	15	38.7	46.7	28.4	17.3	31.3	7.3	2
SD_longitudinal	56	OPCR	M	6	15	33.2	34.5	39.2	40.5	13.7	24.1	1
SD_longitudinal	56	OPCR	M	8	15	30.8	25.3	22.1	51.8	30.7	22.1	2
SD_longitudinal	56	OPCR	M	9	17	25.5	16	18.2	24.9	10.4	28.6	1
SD_longitudinal	56	OPCR	M	14	19	22.9	26.6	18.9	20.8	16.8	33.4	1
SD_longitudinal	56	OPCR	M	15	19	25.2	27.4	17.4	29.6	13.4	20.2	2
SD_longitudinal	56	OPCR	M	17	14	9.3	45.8	36.1	28.5	8.6	15	1
SD_longitudinal	56	OPCR	M	26	16	19.8	26.5	28.4	40.8	40.1	33.4	2
SD_longitudinal	56	OPCR	M	27	16	28.9	18.2	36.9	25.4	18.7	12.7	2
SD_longitudinal	56	OPCR	M	20	14	36.8	17.2	45.1	46.5	27.7	33.2	1
SD_longitudinal	56	OPCR	M	29	13	31.3	47.2	35.6	38.8	10.1	19.6	2
SD_longitudinal	56	OPCR	M	22	14	18.7	47.7	35.7	34.8	13	31.8	1
SD_longitudinal	56	OPCR	M	23	14	14.1	40.5	28.8	43.5	5	8.4	1
SD_longitudinal	56	OPCR	M	24	14	16.1	39.7	53.1	49.5	7.9	21.3	2
SD_longitudinal	61	NOR	M	1	18	16.4	33.1			13.3	20.4
SD_longitudinal	61	NOR	M	2	18	18.9	23.5			21.5	60.4
SD_longitudinal	61	NOR	M	5	15	24.3	38			20.9	55.9
SD_longitudinal	61	NOR	M	6	15	18.3	20.3			13.7	57.5
SD_longitudinal	61	NOR	M	8	15	26.8	29.4			29.4	50.1
SD_longitudinal	61	NOR	M	9	17	23.3	31.2			41.8	40.2
SD_longitudinal	61	NOR	M	14	19	25	30			10.5	39.7
SD_longitudinal	61	NOR	M	15	19	23.7	17.2			10	28.7
SD_longitudinal	61	NOR	M	17	14	17.4	25.3			20.7	52.7
SD_longitudinal	61	NOR	M	26	16	19.9	28.9			13.7	21.7
SD_longitudinal	61	NOR	M	27	16	17.3	34.5			19.7	25.2
SD_longitudinal	61	NOR	M	20	14	24.8	30.1			11.8	59.8
SD_longitudinal	61	NOR	M	29	13	19.7	23.1			11.8	38.6
SD_longitudinal	61	NOR	M	22	14	25.3	35.9			19.8	38.6
SD_longitudinal	61	NOR	M	23	14	17.4	27			18.3	32.4
SD_longitudinal	61	NOR	M	24	14	22.4	28.3			25.6	45.8
SD_longitudinal	61	OCR	M	1	18	23.7	22.1	27.6	22.1	11.9	33.4	2
SD_longitudinal	61	OCR	M	2	18	19.1	30.1	18.4	39.2	19.4	20.4	1
SD_longitudinal	61	OCR	M	5	15	16.2	20.3	31.8	32	19.3	46.1	1
SD_longitudinal	61	OCR	M	6	15	16.1	19.3	37.6	23.7	17.8	34.4	2
SD_longitudinal	61	OCR	M	8	15	15.6	18.3	23.5	31.9	13.2	19.9	1
SD_longitudinal	61	OCR	M	9	17	19.4	16	28.1	26.3	31	31.8	2
SD_longitudinal	61	OCR	M	14	19	19.9	28.7	17.2	21.6	12.9	33.6	2
SD_longitudinal	61	OCR	M	15	19	20.9	22.8	18.2	17.5	13.8	14.9	1
SD_longitudinal	61	OCR	M	17	14	21.2	24.7	25	20.2	33.3	45.1	2
SD_longitudinal	61	OCR	M	26	16	18.7	24.6	33.6	21.4	14.9	27.2	1
SD_longitudinal	61	OCR	M	27	16	18.5	20.5	28.1	25.5	22.3	23.7	1
SD_longitudinal	61	OCR	M	20	14	19.6	20.5	26.3	27	17.7	44.4	2
SD_longitudinal	61	OCR	M	29	13	22.9	20	32.2	30.6	11.3	20.6	1
SD_longitudinal	61	OCR	M	22	14	22.7	28	20.2	17.8	19.1	24.3	2
SD_longitudinal	61	OCR	M	23	14	16.5	25.6	33	37.4	6.8	18	2
SD_longitudinal	61	OCR	M	24	14	17.1	23.9	22.2	35.6	10.1	20.9	1
SD_longitudinal	62	OPR	M	1	18	28	25.7			10.3	24.6
SD_longitudinal	62	OPR	M	2	18	43.7	25.3			28.5	55.8
SD_longitudinal	62	OPR	M	5	15	15.9	22			15.1	42.5
SD_longitudinal	62	OPR	M	6	15	29.6	30.6			12.4	25.5
SD_longitudinal	62	OPR	M	8	15	31.8	32.7			32.1	52.4
SD_longitudinal	62	OPR	M	9	17	26.4	32.3			17.7	28.7
SD_longitudinal	62	OPR	M	14	19	27.7	42.4			13.3	35.4
SD_longitudinal	62	OPR	M	15	19	20.2	22			21.9	28.6
SD_longitudinal	62	OPR	M	17	14	42.1	29.8			14.2	34.1
SD_longitudinal	62	OPR	M	26	16	41.6	22.4			23.6	36.2
SD_longitudinal	62	OPR	M	27	16	22	38			16	46.7
SD_longitudinal	62	OPR	M	20	14	17.3	30.8			29.1	47.5
SD_longitudinal	62	OPR	M	29	13	30.6	36.8			16.9	26.5
SD_longitudinal	62	OPR	M	22	14	29.3	24.8			18.2	29.7
SD_longitudinal	62	OPR	M	23	14	39.6	31.5			35.4	51
SD_longitudinal	62	OPR	M	24	14	20.9	36.9			16.9	36.8
SD_longitudinal	62	OPCR	M	1	18	22.3	28.8	27.5	32.7	15	20.8	1
SD_longitudinal	62	OPCR	M	2	18	20.8	35.5	16.7	22.7	27.7	33.4	2
SD_longitudinal	62	OPCR	M	5	15	41.8	33.1	35.7	19.4	7.9	24	2
SD_longitudinal	62	OPCR	M	6	15	31.8	23.4	13.8	35.3	31.2	30.2	1
SD_longitudinal	62	OPCR	M	8	15	30	37.6	26.7	19.3	21.8	31.2	2
SD_longitudinal	62	OPCR	M	9	17	39.8	25.6	16.2	23.5	24.9	53.5	1
SD_longitudinal	62	OPCR	M	14	19	29.5	24.6	15.1	27.4	7.9	16.7	1
SD_longitudinal	62	OPCR	M	15	19	11.6	19.2	20.9	20.2	10.3	18.6	2
SD_longitudinal	62	OPCR	M	17	14	35.7	36.8	16.4	30.2	11	25.1	1
SD_longitudinal	62	OPCR	M	26	16	39.4	30	31.6	30.2	16.7	33.3	2
SD_longitudinal	62	OPCR	M	27	16	12.6	33.8	16.8	31	29.7	33.5	2
SD_longitudinal	62	OPCR	M	20	14	22.9	27.2	31.7	26.9	18.4	33.4	1
SD_longitudinal	62	OPCR	M	29	13	12.2	19.8	24.3	27.5	11.3	31.5	2
SD_longitudinal	62	OPCR	M	22	14	19.1	32.1	25.4	25	38.2	45.7	1
SD_longitudinal	62	OPCR	M	23	14	18.6	20.8	19.6	31.9	25.5	36.7	1
SD_longitudinal	62	OPCR	M	24	14	27.8	25.5	26.7	33.8	10.9	22.3	2
SD_longitudinal	70	NOR	M	1	18	14.9	13			5.9	21.2
SD_longitudinal	70	NOR	M	2	18	30.2	19.5			15.6	20.8
SD_longitudinal	70	NOR	M	5	15	21.6	24.6			8.2	22.4
SD_longitudinal	70	NOR	M	6	15	14.8	19.9			8.9	32.2
SD_longitudinal	70	NOR	M	8	15	19.7	18.9			7	25.9
SD_longitudinal	70	NOR	M	9	17	14.3	20.8			7.5	28.7
SD_longitudinal	70	NOR	M	14	19	16.2	23.1			12.2	18.2
SD_longitudinal	70	NOR	M	15	19	20	23.9			2.7	13.7
SD_longitudinal	70	NOR	M	17	14	28.6	22.2			9.1	26.6
SD_longitudinal	70	NOR	M	26	16	26.4	22.5			8.5	14.8
SD_longitudinal	70	NOR	M	27	16	27.4	21.4			11.7	27.3
SD_longitudinal	70	NOR	M	20	14	22.9	24.4			8.1	30.8
SD_longitudinal	70	NOR	M	29	13	21.6	18.3			6.2	31.8
SD_longitudinal	70	NOR	M	22	14	18.1	23.3			16.8	24.2
SD_longitudinal	70	NOR	M	23	14	30	23.2			8.1	14.8
SD_longitudinal	70	NOR	M	24	14	29.2	23.1			6.9	17.8
SD_longitudinal	70	OCR	M	1	18	19.8	26.2	19.6	19.5	9.7	26.3	1
SD_longitudinal	70	OCR	M	2	18	18.4	43.4	23.1	41.4	16	19.3	2
SD_longitudinal	70	OCR	M	5	15	36.6	35.3	21.7	17.5	12.4	19.5	2
SD_longitudinal	70	OCR	M	6	15	23.5	16.3	30.4	22.9	12.2	35	1
SD_longitudinal	70	OCR	M	8	15	32.9	17.4	26.1	25.6	14.5	32.5	2
SD_longitudinal	70	OCR	M	9	17	26.8	25.2	33.5	21.3	19.8	21	1
SD_longitudinal	70	OCR	M	14	19	25.6	19.1	24.9	19.1	8.9	21.3	1
SD_longitudinal	70	OCR	M	15	19	19.6	18.5	15.8	18.5	10.4	18.7	2
SD_longitudinal	70	OCR	M	17	14	34.4	22.1	29.3	40	22.6	28.3	1
SD_longitudinal	70	OCR	M	26	16	27.4	30	27.2	36.3	10.2	21.3	2
SD_longitudinal	70	OCR	M	27	16	20.4	32.5	19.1	37.7	8.8	20.2	2
SD_longitudinal	70	OCR	M	20	14	27.3	37.5	23.4	37.1	16	28.1	1
SD_longitudinal	70	OCR	M	29	13	27	32.9	30.1	40.1	15.8	24.2	2
SD_longitudinal	70	OCR	M	22	14	27.2	38.8	17	40.3	12.1	32.1	1
SD_longitudinal	70	OCR	M	23	14	34.4	36.9	22.6	36	22.5	28.7	1
SD_longitudinal	70	OCR	M	24	14	28.8	17.8	25.9	34	11.7	32.7	2
SD_longitudinal	71	OPR	M	1	18	23.2	25.8			7.3	29.8
SD_longitudinal	71	OPR	M	2	18	28.3	27.7			13.8	26.1
SD_longitudinal	71	OPR	M	5	15	31.6	31.1			11.3	25.6
SD_longitudinal	71	OPR	M	6	15	23.2	37.7			10.5	37
SD_longitudinal	71	OPR	M	8	15	30.8	35			17	45.5
SD_longitudinal	71	OPR	M	9	17	23.1	27.8			14.8	26.9
SD_longitudinal	71	OPR	M	14	19	21.8	23.5			10.2	18.6
SD_longitudinal	71	OPR	M	15	19	17.1	25.7			8.8	23.1
SD_longitudinal	71	OPR	M	17	14	21.1	26.2			19.9	42.4
SD_longitudinal	71	OPR	M	26	16	26.9	33.3			11.3	21.6
SD_longitudinal	71	OPR	M	27	16	20.9	35			12.3	30.3
SD_longitudinal	71	OPR	M	20	14	18.3	28.2			27.2	41.7
SD_longitudinal	71	OPR	M	29	13	21.4	33.2			11.1	20.7
SD_longitudinal	71	OPR	M	22	14	17.7	34.1			8.7	19.5
SD_longitudinal	71	OPR	M	23	14	29	27.7			11.4	43.1
SD_longitudinal	71	OPR	M	24	14	21.7	30.6			9	34.1
SD_longitudinal	71	OPCR	M	1	18	22.7	43.1	23.9	28.6	7.9	21.9	2
SD_longitudinal	71	OPCR	M	2	18	22.2	33.7	26.8	17.5	0	0	1
SD_longitudinal	71	OPCR	M	5	15	22.7	17.2	20.6	22.1	20.2	17.7	1
SD_longitudinal	71	OPCR	M	6	15	26	22.7	18.1	22.4	9.4	21.2	2
SD_longitudinal	71	OPCR	M	8	15	29.6	16.9	21.7	15	10.9	27	1
SD_longitudinal	71	OPCR	M	9	17	22.1	50.4	32.4	29.9	19.1	35.8	2
SD_longitudinal	71	OPCR	M	14	19	18.1	25.4	18.5	23.3	14.4	18.6	2
SD_longitudinal	71	OPCR	M	15	19	15.3	23.7	14.3	13.5	6	10.3	1
SD_longitudinal	71	OPCR	M	17	14	19.4	44.1	24.6	23.7	12.7	31.9	2
SD_longitudinal	71	OPCR	M	26	16	29	29.1	14.5	26.2	8.9	22	1
SD_longitudinal	71	OPCR	M	27	16	28.1	20.6	17.1	17.3	22.5	33.8	1
SD_longitudinal	71	OPCR	M	20	14	19	47	27.9	23.5	32.3	31.7	2
SD_longitudinal	71	OPCR	M	29	13	21.3	48.9	25.9	16.4	12.4	25.2	1
SD_longitudinal	71	OPCR	M	22	14	18.7	32.8	27.7	28.9	11.4	19.5	2
SD_longitudinal	71	OPCR	M	23	14	28.7	21	20	13.6	6.1	11.9	2
SD_longitudinal	71	OPCR	M	24	14	23.6	18	24.4	25.3	37.2	28.6	1
LEH_longitudinal	28	NOR	M	5	39	22.4	21.5			3.2	36.8
LEH_longitudinal	28	NOR	M	6	39	33	24			17.8	44.1
LEH_longitudinal	28	NOR	M	15	36	48.9	36.8			34	39.4
LEH_longitudinal	28	NOR	M	22	38	39.4	17.6			11.5	60.1
LEH_longitudinal	28	NOR	M	25	38	21.3	11.6			3.5	28.4
LEH_longitudinal	28	NOR	M	26	37	44.7	20.9			22.5	38.3
LEH_longitudinal	28	NOR	M	27	37	27.8	19.3			27.8	23.8
LEH_longitudinal	28	NOR	M	28	37	8.9	10.4			3.4	23.4
LEH_longitudinal	28	NOR	M	33	53	17	17.5			5.5	15.6
LEH_longitudinal	28	NOR	M	35	53	13.8	14.2			11.7	22.6
LEH_longitudinal	28	NOR	M	36	53	11.3	7.1			12.4	26.3
LEH_longitudinal	28	NOR	M	42	54	14.1	13.8			17.8	23.3
LEH_longitudinal	28	NOR	M	50	61	21	17.5			15.2	28.8
LEH_longitudinal	28	OCR	M	5	39	40.8	26.6	37.3	32.1	26	15.7	1
LEH_longitudinal	28	OCR	M	6	39	35.9	22.9	35.5	25.3	21.9	51.6	2
LEH_longitudinal	28	OCR	M	15	36	36.1	31.2	53.3	38.8	27.6	13.4	2
LEH_longitudinal	28	OCR	M	22	38	41.1	23.8	17.7	19.3	21.1	60.6	2
LEH_longitudinal	28	OCR	M	25	38	16.7	11.9	19.8	16.5	15	43.3	2
LEH_longitudinal	28	OCR	M	26	37	11.5	19.2	18.6	17.3	25.4	17.8	1
LEH_longitudinal	28	OCR	M	27	37	10.9	12.3	22.3	19.2	19.3	15.2	1
LEH_longitudinal	28	OCR	M	28	37	20.9	24.2	18.3	23.5	11.8	17.8	1
LEH_longitudinal	28	OCR	M	33	53	16.8	30	21.3	20.4	31.7	52.2	1
LEH_longitudinal	28	OCR	M	35	53	26.4	21.4	34.3	34.3	9.6	11.3	2
LEH_longitudinal	28	OCR	M	36	53	29.5	17.9	35.3	32	25.2	13.2	2
LEH_longitudinal	28	OCR	M	42	54	22.3	33.9	25.5	54.5	15.3	28.8	1
LEH_longitudinal	28	OCR	M	50	61	21.2	30.8	13.4	27.9	14	51.9	1
LEH_longitudinal	29	OPR	M	5	39	30	32.1			16	25.2
LEH_longitudinal	29	OPR	M	6	39	27.5	25.4			7.4	12.7
LEH_longitudinal	29	OPR	M	15	36	51.1	64.7			9.7	60.3
LEH_longitudinal	29	OPR	M	22	38	15.7	67.8			22.4	24.5
LEH_longitudinal	29	OPR	M	25	38	25.9	13.4			19.6	22.8
LEH_longitudinal	29	OPR	M	26	37	16.9	10.3			5.2	23.4
LEH_longitudinal	29	OPR	M	27	37	19.8	19.2			17.2	13.5
LEH_longitudinal	29	OPR	M	28	37	31.9	20.4			7.2	13.6
LEH_longitudinal	29	OPR	M	33	53	42.4	48.9			26.7	44.3
LEH_longitudinal	29	OPR	M	35	53	29.1	58.6			38	19.9
LEH_longitudinal	29	OPR	M	36	53	19.4	24.7			10.7	19.6
LEH_longitudinal	29	OPR	M	42	54	16.3	16.9			29.2	17.4
LEH_longitudinal	29	OPR	M	50	61	31.8	42			15.7	46.4
LEH_longitudinal	29	OPCR	M	5	39	55.7	25.9	39	49.7	19.6	34.5	2
LEH_longitudinal	29	OPCR	M	6	39	39.6	43.6	64.6	24	34.6	39.3	1
LEH_longitudinal	29	OPCR	M	15	36	31.9	25.5	30	57.2	33	50.5	1
LEH_longitudinal	29	OPCR	M	22	38	23.9	24.7	41.2	39.1	7.4	33.2	1
LEH_longitudinal	29	OPCR	M	25	38	37.7	23.9	11.6	22.1	18.2	15.3	1
LEH_longitudinal	29	OPCR	M	26	37	49.9	25.6	27.4	30.9	22.3	31.5	2
LEH_longitudinal	29	OPCR	M	27	37	22.4	10	15.3	22	30.8	22.9	2
LEH_longitudinal	29	OPCR	M	28	37	15.7	32.4	20.7	19.5	13.1	17.9	2
LEH_longitudinal	29	OPCR	M	33	53	23.6	19.4	16.1	14	8.5	13.2	2
LEH_longitudinal	29	OPCR	M	35	53	9.1	15.3	19.6	12.9	6.4	15.3	1
LEH_longitudinal	29	OPCR	M	36	53	13.5	21.7	24.7	13	9.6	13.4	1
LEH_longitudinal	29	OPCR	M	42	54	26.2	19.7	18.4	24.1	14.4	18.1	2
LEH_longitudinal	29	OPCR	M	50	61	15.7	42.3	20.9	22.1	8.3	7.9	2
LEH_longitudinal	35	NOR	M	5	39	44.4	26.3			11.5	51.9
LEH_longitudinal	35	NOR	M	6	39	36.1	21.5			45.1	24.6
LEH_longitudinal	35	NOR	M	15	36	27.8	36.6			13.2	55.2
LEH_longitudinal	35	NOR	M	22	38	24.6	42.4			5.9	34.7
LEH_longitudinal	35	NOR	M	25	38	15.2	21.3			5.7	15.5
LEH_longitudinal	35	NOR	M	26	37	15.8	13.5			24.7	55.6
LEH_longitudinal	35	NOR	M	27	37	22.2	33			15.8	20.9
LEH_longitudinal	35	NOR	M	28	37	26.2	16.1			16.6	42.3
LEH_longitudinal	35	NOR	M	33	53	13.5	14.7			11	54.5
LEH_longitudinal	35	NOR	M	35	53	35.4	31.9			8.2	39.9
LEH_longitudinal	35	NOR	M	36	53	16.2	16.7			4.3	0
LEH_longitudinal	35	NOR	M	42	54	14.4	9.5			24.5	22
LEH_longitudinal	35	NOR	M	50	61	34.1	12.4			11.4	31.1
LEH_longitudinal	35	OCR	M	5	39	36.3	35.9	30.9	24.3	14.5	51	2
LEH_longitudinal	35	OCR	M	6	39	44.5	37.2	23.2	32.6	13.1	63.3	1
LEH_longitudinal	35	OCR	M	15	36	36.6	28.4	30.8	34.2	6.7	53.8	1
LEH_longitudinal	35	OCR	M	22	38	35.6	19.3	14.2	8.6	33.4	34.5	1
LEH_longitudinal	35	OCR	M	25	38	18.7	25.3	21.9	14.9	10.2	24.6	1
LEH_longitudinal	35	OCR	M	26	37	36.5	24	27.2	32.3	20	26.4	2
LEH_longitudinal	35	OCR	M	27	37	12.8	28	23.2	20.3	24	27.9	2
LEH_longitudinal	35	OCR	M	28	37	19.3	31.8	24.9	20.2	19.6	22.6	2
LEH_longitudinal	35	OCR	M	33	53	19.5	24.3	17.7	26.6	22.9	37.6	2
LEH_longitudinal	35	OCR	M	35	53	8.3	7.7	11.5	16.2	32.5	21.9	1
LEH_longitudinal	35	OCR	M	36	53	24.5	28.4	35.1	31.1	10.2	18.2	1
LEH_longitudinal	35	OCR	M	42	54	18.7	19.7	35.9	22.7	26.9	20.1	2
LEH_longitudinal	35	OCR	M	50	61	24	15	29.2	22.9	12	21.5	2
LEH_longitudinal	36	OPR	M	5	39	34.6	20.1			40.3	20.6
LEH_longitudinal	36	OPR	M	6	39	25.3	18			10.6	12.9
LEH_longitudinal	36	OPR	M	15	36	54.6	39.5			16	35.7
LEH_longitudinal	36	OPR	M	22	38	32.4	39.1			38.6	59.8
LEH_longitudinal	36	OPR	M	25	38	23.2	18.2			18.8	31.4
LEH_longitudinal	36	OPR	M	26	37	22.2	29.3			16.1	15.1
LEH_longitudinal	36	OPR	M	27	37	21.6	34.3			15.8	14
LEH_longitudinal	36	OPR	M	28	37	30.1	29.1			26	12.2
LEH_longitudinal	36	OPR	M	33	53	31.1	29.6			36.9	15.3
LEH_longitudinal	36	OPR	M	35	53	52.9	51			42.7	21.5
LEH_longitudinal	36	OPR	M	36	53	42.2	36.5			50.2	58.3
LEH_longitudinal	36	OPR	M	42	54	11.8	12.8			12	9.8
LEH_longitudinal	36	OPR	M	50	61	18.3	24.1			18.4	18.4
LEH_longitudinal	36	OPCR	M	5	39	15.3	33.9	44.5	18.2	15.1	22.5	1
LEH_longitudinal	36	OPCR	M	6	39	46.7	12.2	10.8	55.3	14.5	13.3	2
LEH_longitudinal	36	OPCR	M	15	36	24.8	24.6	30.5	31.3	8.4	31.6	2
LEH_longitudinal	36	OPCR	M	22	38	36.7	20.9	24.5	33.1	47.9	30.4	2
LEH_longitudinal	36	OPCR	M	25	38	46.4	22.6	42.6	23.6	23	17	2
LEH_longitudinal	36	OPCR	M	26	37	26.7	35.4	10.6	24.2	21.7	10.8	1
LEH_longitudinal	36	OPCR	M	27	37	22.3	43.3	21.8	14.5	15	5.4	1
LEH_longitudinal	36	OPCR	M	28	37	28.9	24.8	31.5	27.3	15.9	19.6	1
LEH_longitudinal	36	OPCR	M	33	53	15.5	30	13.8	16.3	15.3	9	1
LEH_longitudinal	36	OPCR	M	35	53	57.7	16.9	11.3	15.6	19.7	25	2
LEH_longitudinal	36	OPCR	M	36	53	15.3	22.3	29	23.9	5.5	15.6	2
LEH_longitudinal	36	OPCR	M	42	54	13.4	9.5	24.6	22.3	18.3	21.9	1
LEH_longitudinal	36	OPCR	M	50	61	11.9	25.7	16.9	10.9	23	23	1
LEH_longitudinal	42	NOR	M	5	39	39.6	33.1			28.8	38.4
LEH_longitudinal	42	NOR	M	6	39	38.5	21.3			9.9	43.1
LEH_longitudinal	42	NOR	M	15	36	38	38.4			6.9	42.4
LEH_longitudinal	42	NOR	M	22	38	32	19.7			18.6	34.8
LEH_longitudinal	42	NOR	M	25	38	22.2	25.6			15.9	31.2
LEH_longitudinal	42	NOR	M	26	37	20.5	21.7			15.5	31.8
LEH_longitudinal	42	NOR	M	27	37	29.8	29.9			18.4	44.3
LEH_longitudinal	42	NOR	M	28	37	23.8	24.5			9.5	50.7
LEH_longitudinal	42	NOR	M	33	53	15.1	18.5			24.7	60.8
LEH_longitudinal	42	NOR	M	35	53	14.7	48.6			37	24.9
LEH_longitudinal	42	NOR	M	36	53	27.2	34.5			40.4	20.2
LEH_longitudinal	42	NOR	M	42	54	13.5	7.3			6.5	77.4
LEH_longitudinal	42	NOR	M	50	61	26.6	22			21.9	25.9
LEH_longitudinal	42	OCR	M	5	39	33.7	33.6	34.9	43	10.9	24.4	1
LEH_longitudinal	42	OCR	M	6	39	27.7	11.1	17.9	26.3	4.7	24.9	2
LEH_longitudinal	42	OCR	M	15	36	34.5	54.9	29.9	23.2	9	68	2
LEH_longitudinal	42	OCR	M	22	38	31.1	23.6	25.2	14.9	1.3	20	2
LEH_longitudinal	42	OCR	M	25	38	12.1	13.9	26.3	34.6	12.2	16.2	2
LEH_longitudinal	42	OCR	M	26	37	30.5	21.5	37.1	41.7	11.2	45.6	1
LEH_longitudinal	42	OCR	M	27	37	33.3	38.9	21.1	41	28.5	34.1	1
LEH_longitudinal	42	OCR	M	28	37	36.5	34.5	24	26.3	13.4	35.6	1
LEH_longitudinal	42	OCR	M	33	53	17	20.8	37.4	25.3	9.7	29.4	1
LEH_longitudinal	42	OCR	M	35	53	17.7	12.1	41.4	25.4	17.2	20.7	2
LEH_longitudinal	42	OCR	M	36	53	24.7	13.8	43.4	28.2	24	47.5	2
LEH_longitudinal	42	OCR	M	42	54	16.1	14.1	10.3	11.2	11.4	4.1	1
LEH_longitudinal	42	OCR	M	50	61	16	14.9	38.1	40.1	18.5	17	1
LEH_longitudinal	43	OPR	M	5	39	34.3	40.2			49.4	39.3
LEH_longitudinal	43	OPR	M	6	39	20.6	31.6			31.6	25.7
LEH_longitudinal	43	OPR	M	15	36	21.5	30.3			21	14.2
LEH_longitudinal	43	OPR	M	22	38	20.2	28.5			30.4	35
LEH_longitudinal	43	OPR	M	25	38	21.7	41.1			30.2	26.5
LEH_longitudinal	43	OPR	M	26	37	27.5	43.1			28.4	18.4
LEH_longitudinal	43	OPR	M	27	37	15.1	26.7			26.1	28.4
LEH_longitudinal	43	OPR	M	28	37	55.5	25			21.7	36.5
LEH_longitudinal	43	OPR	M	33	53	16.1	48.5			18.5	13.7
LEH_longitudinal	43	OPR	M	35	53	10.8	13.2			19.7	27.9
LEH_longitudinal	43	OPR	M	36	53	15.9	17.9			24.5	2.8
LEH_longitudinal	43	OPR	M	42	54	22.4	24.4			7.6	17.7
LEH_longitudinal	43	OPR	M	50	61	25.1	19.8			11.5	17.5
LEH_longitudinal	43	OPCR	M	5	39	28.3	34.5	20.4	20.7	26.6	24.8	2
LEH_longitudinal	43	OPCR	M	6	39	34.3	19.1	27.2	11.6	22.4	18.7	1
LEH_longitudinal	43	OPCR	M	15	36	23	28.8	37.4	23.8	33.5	36.1	1
LEH_longitudinal	43	OPCR	M	22	38	22.2	14.1	12.7	25.5	15.9	16.3	1
LEH_longitudinal	43	OPCR	M	25	38	35.2	18.2	15.9	23.5	12.6	10.6	1
LEH_longitudinal	43	OPCR	M	26	37	16.9	18.7	16.2	20	29.6	30.3	2
LEH_longitudinal	43	OPCR	M	27	37	30.8	30.1	10.7	18.9	13.1	2.8	2
LEH_longitudinal	43	OPCR	M	28	37	23.4	10.3	12.5	17.8	16.9	14.8	2
LEH_longitudinal	43	OPCR	M	33	53	8.7	44.5	14.9	17.8	14.7	16.3	2
LEH_longitudinal	43	OPCR	M	35	53	16.7	19.8	10.8	9.2	19.3	23.3	1
LEH_longitudinal	43	OPCR	M	36	53	7.1	27.5	33.5	27.5	11.3	13.4	1
LEH_longitudinal	43	OPCR	M	42	54	11.7	12.3	24.5	32	0	1.8	2
LEH_longitudinal	43	OPCR	M	50	61	28.7	15.3	17.3	12.2	13.4	17.6	2
LEH_longitudinal	49	NOR	M	5	39	23.3	32			8.3	56.3
LEH_longitudinal	49	NOR	M	6	39	34.8	24.7			5.2	37.2
LEH_longitudinal	49	NOR	M	15	36	21.3	15.3			13.2	40.2
LEH_longitudinal	49	NOR	M	22	38	38.2	23.4			3.6	69.9
LEH_longitudinal	49	NOR	M	25	38	26.1	26.3			13	24.3
LEH_longitudinal	49	NOR	M	26	37	25.8	23.7			14.9	41.4
LEH_longitudinal	49	NOR	M	27	37	27	20.5			26.2	47.8
LEH_longitudinal	49	NOR	M	28	37	21.1	35.6			29.4	36.1
LEH_longitudinal	49	NOR	M	33	53	18.2	13			27	45.5
LEH_longitudinal	49	NOR	M	35	53	30.6	38.2			29.7	38.6
LEH_longitudinal	49	NOR	M	36	53	22.7	31.4			23.2	43.4
LEH_longitudinal	49	NOR	M	42	54	15.3	13			9.8	10.7
LEH_longitudinal	49	NOR	M	50	61	17.1	24.7			11.4	36.1
LEH_longitudinal	49	OCR	M	5	39	15.7	10.4	25.2	37.6	8.9	26.4	2
LEH_longitudinal	49	OCR	M	6	39	27	43.6	24.5	31.6	2.7	43.8	1
LEH_longitudinal	49	OCR	M	15	36	17.4	17.2	18.5	17.2	11	20.7	1
LEH_longitudinal	49	OCR	M	22	38	57.5	27.1	27.9	47.1	10.4	46.1	1
LEH_longitudinal	49	OCR	M	25	38	38.2	32.6	35.1	27.3	16	43.9	1
LEH_longitudinal	49	OCR	M	26	37	15.5	63.7	31.5	32	15	23.5	2
LEH_longitudinal	49	OCR	M	27	37	30.3	26	29.5	37.3	22.1	42.4	2
LEH_longitudinal	49	OCR	M	28	37	25	30.7	23.7	14.3	0.8	24.9	2
LEH_longitudinal	49	OCR	M	33	53	29.9	4.6	49.3	33.8	15.8	59.4	2
LEH_longitudinal	49	OCR	M	35	53	23.3	27.3	51.3	41.1	20.4	51.6	1
LEH_longitudinal	49	OCR	M	36	53	39.3	33.3	28.6	19.6	17.5	41.5	1
LEH_longitudinal	49	OCR	M	42	54	21.4	10.6	25.4	19.4	29	27	2
LEH_longitudinal	49	OCR	M	50	61	20	17.5	27.2	26.2	21.1	25.3	2
LEH_longitudinal	50	OPR	M	5	39	23.7	35.9			25.5	28.1
LEH_longitudinal	50	OPR	M	6	39	24.6	23.6			6.6	12.8
LEH_longitudinal	50	OPR	M	15	36	47.4	32.5			25.2	42.9
LEH_longitudinal	50	OPR	M	22	38	37.3	15.3			14.3	68.9
LEH_longitudinal	50	OPR	M	25	38	31.3	26			10.1	30.1
LEH_longitudinal	50	OPR	M	26	37	27	35.2			10.3	15.6
LEH_longitudinal	50	OPR	M	27	37	18.9	28.4			6.1	25.3
LEH_longitudinal	50	OPR	M	28	37	15.2	15.7			13.3	20
LEH_longitudinal	50	OPR	M	33	53	29.2	12.2			3.4	18.7
LEH_longitudinal	50	OPR	M	35	53	43.4	18.1			0	0
LEH_longitudinal	50	OPR	M	36	53	9.8	15.6			28.9	43.1
LEH_longitudinal	50	OPR	M	42	54	16	12.9			13.5	13
LEH_longitudinal	50	OPR	M	50	61	29.1	20.6			7.2	14.7
LEH_longitudinal	50	OPCR	M	5	39	51.8	43.6	34	30.8	28.9	38.7	1
LEH_longitudinal	50	OPCR	M	6	39	57.5	30.1	26.6	50.1	43.4	25.6	2
LEH_longitudinal	50	OPCR	M	15	36	29.6	11.9	26.3	19.7	15.8	25.4	2
LEH_longitudinal	50	OPCR	M	22	38	20.7	12	43.4	18	17.3	18.7	2
LEH_longitudinal	50	OPCR	M	25	38	17.3	39.5	27.8	20.1	11.4	22.7	2
LEH_longitudinal	50	OPCR	M	26	37	22.4	16.7	18.1	34	14.5	57.7	1
LEH_longitudinal	50	OPCR	M	27	37	20.5	24.7	27.4	56.2	6.1	18.2	1
LEH_longitudinal	50	OPCR	M	28	37	19.8	28.1	28.5	18	14.1	29.5	1
LEH_longitudinal	50	OPCR	M	33	53	56.3	30.9	21.3	34.3	20.6	41.3	1
LEH_longitudinal	50	OPCR	M	35	53	29.3	30.8	18.3	21.8	28.5	42.9	2
LEH_longitudinal	50	OPCR	M	36	53	15.6	22.4	36.2	18.2	13.3	3.2	2
LEH_longitudinal	50	OPCR	M	42	54	48.9	35.7	26.6	37	4.8	15.5	1
LEH_longitudinal	50	OPCR	M	50	61	26.2	15.5	14.4	12.9	13.7	42.7	1
LEH_longitudinal	56	NOR	M	5	39	25.9	28.3			13.7	35.7
LEH_longitudinal	56	NOR	M	6	39	16.8	23			9.2	22.6
LEH_longitudinal	56	NOR	M	15	36	38.4	43.2			6.6	63.1
LEH_longitudinal	56	NOR	M	22	38	19.8	12.8			2.3	37.8
LEH_longitudinal	56	NOR	M	25	38	20.2	21.2			30	40.1
LEH_longitudinal	56	NOR	M	26	37	42.8	22			18.1	42.3
LEH_longitudinal	56	NOR	M	27	37	45.1	28.4			18	34.5
LEH_longitudinal	56	NOR	M	28	37	29	44.8			19.1	21.9
LEH_longitudinal	56	NOR	M	33	53	16.9	28.4			4.3	22.7
LEH_longitudinal	56	NOR	M	35	53	28.8	31.9			5.5	58.4
LEH_longitudinal	56	NOR	M	36	53	18.9	31.5			22.1	53.2
LEH_longitudinal	56	NOR	M	42	54	26.9	38.1			12.9	51.6
LEH_longitudinal	56	NOR	M	50	61	35.4	26.6			20.8	40.6
LEH_longitudinal	56	OCR	M	5	39	14.1	20.7	23	18.8	13.2	15.2	1
LEH_longitudinal	56	OCR	M	6	39	12.2	14.5	21.6	16.8	7.2	12.1	2
LEH_longitudinal	56	OCR	M	15	36	31.1	35.3	37	14.5	5.2	25.3	2
LEH_longitudinal	56	OCR	M	22	38	17.2	23.9	23.1	10.4	14.4	32.4	2
LEH_longitudinal	56	OCR	M	25	38	41.8	42.7	18.3	16	5.6	23.3	2
LEH_longitudinal	56	OCR	M	26	37	10.7	21.8	28.2	17.3	20.7	45.7	1
LEH_longitudinal	56	OCR	M	27	37	28.4	22.4	15.3	22	14.7	25.1	1
LEH_longitudinal	56	OCR	M	28	37	25.6	22.3	30.2	21.8	14.7	29.1	1
LEH_longitudinal	56	OCR	M	33	53	7.8	7.3	15	19	9.1	12.2	1
LEH_longitudinal	56	OCR	M	35	53	10.4	15.1	27.8	14.8	11.2	17.1	2
LEH_longitudinal	56	OCR	M	36	53	17.7	25.9	11.9	24.2	11.1	18.5	2
LEH_longitudinal	56	OCR	M	42	54	12.5	14.9	11.7	24.5	8.9	25.3	1
LEH_longitudinal	56	OCR	M	50	61	11	9.3	26.1	19.4	3.2	9.4	1
LEH_longitudinal	57	OPR	M	5	39	23	20.7			14.8	41
LEH_longitudinal	57	OPR	M	6	39	24.5	17.7			9	21.4
LEH_longitudinal	57	OPR	M	15	36	27.7	33.7			11.6	22.5
LEH_longitudinal	57	OPR	M	22	38	53.4	36.6			23.9	28.8
LEH_longitudinal	57	OPR	M	25	38	68.4	23.7			16.1	39.2
LEH_longitudinal	57	OPR	M	26	37	37.6	46			25.2	31.6
LEH_longitudinal	57	OPR	M	27	37	53.2	31.9			18.9	38.7
LEH_longitudinal	57	OPR	M	28	37	32.8	23.2			15.1	37.9
LEH_longitudinal	57	OPR	M	33	53	33.1	19.1			13.3	36
LEH_longitudinal	57	OPR	M	35	53	26.7	33.3			21.3	19
LEH_longitudinal	57	OPR	M	36	53	15	18.5			5.6	13.7
LEH_longitudinal	57	OPR	M	42	54	25.6	47.5			10.4	25.3
LEH_longitudinal	57	OPR	M	50	61	16.4	17			8.1	42.7
LEH_longitudinal	57	OPCR	M	5	39	20.1	68.6	26	23.3	19.1	40.7	2
LEH_longitudinal	57	OPCR	M	6	39	23.8	10.6	12.5	40.3	6.9	27.6	1
LEH_longitudinal	57	OPCR	M	15	36	16.1	32.5	26.4	23.9	13	37.2	1
LEH_longitudinal	57	OPCR	M	22	38	20	22.9	39.7	19.2	7.7	21.3	1
LEH_longitudinal	57	OPCR	M	25	38	26	40.6	19.8	27.2	11.4	23.7	1
LEH_longitudinal	57	OPCR	M	26	37	57.1	22.2	34.9	34.7	33.4	55	2
LEH_longitudinal	57	OPCR	M	27	37	29.1	22.6	11.9	14.9	15.5	19.4	2
LEH_longitudinal	57	OPCR	M	28	37	44.2	35.1	21.1	55.1	14.9	33.2	2
LEH_longitudinal	57	OPCR	M	33	53	33	17.5	14.9	36.4	30.1	34.2	2
LEH_longitudinal	57	OPCR	M	35	53	14.7	31.6	26.6	9.7	10.4	21.7	1
LEH_longitudinal	57	OPCR	M	36	53	23.8	28.9	28.6	32.3	15.7	12.3	1
LEH_longitudinal	57	OPCR	M	42	54	15.1	10.6	9.8	20.1	4	2.9	2
LEH_longitudinal	57	OPCR	M	50	61	32	18.9	11.2	10.3	4.3	14	2
LEH_longitudinal	64	NOR	M	5	39	15	20.7			6.1	21.2
LEH_longitudinal	64	NOR	M	6	39	20.7	18.7			4.5	36.6
LEH_longitudinal	64	NOR	M	15	36	22.4	31.7			29.4	50.1
LEH_longitudinal	64	NOR	M	22	38	17.8	16			0.8	27.7
LEH_longitudinal	64	NOR	M	25	38	19.2	16.4			21.2	47.5
LEH_longitudinal	64	NOR	M	26	37	27.2	15.7			10.5	41
LEH_longitudinal	64	NOR	M	27	37	36.4	27.1			9.8	29.6
LEH_longitudinal	64	NOR	M	28	37	40.5	48.2			27.4	50.3
LEH_longitudinal	64	NOR	M	33	53	20.7	29.6			21.9	43.2
LEH_longitudinal	64	NOR	M	35	53	11.3	18			6.1	71.1
LEH_longitudinal	64	NOR	M	36	53	17.8	10.7			20.8	52.2
LEH_longitudinal	64	NOR	M	42	54	14.1	20			0	0
LEH_longitudinal	64	NOR	M	50	61	38.1	24.6			7.3	34
LEH_longitudinal	64	OCR	M	5	39	24	19.1	15.5	18.2	6.3	19.9	2
LEH_longitudinal	64	OCR	M	6	39	16.7	30.2	16	12.9	10.7	22.7	1
LEH_longitudinal	64	OCR	M	15	36	15.5	30.3	19.8	19.5	17.1	20.4	1
LEH_longitudinal	64	OCR	M	22	38	15.7	26.1	10.7	11.9	15.6	28.9	1
LEH_longitudinal	64	OCR	M	25	38	35.5	26.2	32	29.7	14.2	39.3	1
LEH_longitudinal	64	OCR	M	26	37	22.6	14.9	25.6	38.5	16.2	30.2	2
LEH_longitudinal	64	OCR	M	27	37	34.2	12.3	26.3	28.6	11.3	16.5	2
LEH_longitudinal	64	OCR	M	28	37	21	17.9	26.2	31.3	20.3	48.1	2
LEH_longitudinal	64	OCR	M	33	53	31.3	24.5	28.1	20	15.7	27.8	2
LEH_longitudinal	64	OCR	M	35	53	23.6	28.1	20.9	21.2	23	26.5	1
LEH_longitudinal	64	OCR	M	36	53	29.9	37.3	15.9	18.3	5	17.3	1
LEH_longitudinal	64	OCR	M	42	54	28.3	24	18	15.4	27.6	31.1	2
LEH_longitudinal	64	OCR	M	50	61	25.6	14.2	21.4	18.2	12.5	47.8	2
LEH_longitudinal	65	OPR	M	5	39	29	17.4			11.8	28.7
LEH_longitudinal	65	OPR	M	6	39	35	21.8			10.5	30.5
LEH_longitudinal	65	OPR	M	15	36	31.1	26			7.1	22.8
LEH_longitudinal	65	OPR	M	22	38	25.3	28.2			15.4	28.1
LEH_longitudinal	65	OPR	M	25	38	32.5	39.3			7.9	24.8
LEH_longitudinal	65	OPR	M	26	37	26.4	36.5			14.2	40.6
LEH_longitudinal	65	OPR	M	27	37	42	26.4			26.5	39.4
LEH_longitudinal	65	OPR	M	28	37	26.6	37.4			21.5	29.2
LEH_longitudinal	65	OPR	M	33	53	10.1	23.1			2.9	13.7
LEH_longitudinal	65	OPR	M	35	53	24.1	23.5			14.5	23.2
LEH_longitudinal	65	OPR	M	36	53	18.7	16.4			13.4	26.4
LEH_longitudinal	65	OPR	M	42	54	30.8	12.8			2.5	27.1
LEH_longitudinal	65	OPR	M	50	61	17.1	17.4			8.2	18.5
LEH_longitudinal	65	OPCR	M	5	39	23.3	38.5	37.9	19.1	14.7	20.4	1
LEH_longitudinal	65	OPCR	M	6	39	31.9	40.3	22.2	22.5	16.1	18.9	2
LEH_longitudinal	65	OPCR	M	15	36	25.7	45	38	28.9	20.8	29.7	2
LEH_longitudinal	65	OPCR	M	22	38	50.6	15.1	21	40.3	26.9	27.5	2
LEH_longitudinal	65	OPCR	M	25	38	19.8	20.9	32.1	39.2	16.5	47.1	2
LEH_longitudinal	65	OPCR	M	26	37	21.8	25.9	28.5	18.9	12.1	26.3	1
LEH_longitudinal	65	OPCR	M	27	37	28.3	43.2	32.6	9	13.6	28.8	1
LEH_longitudinal	65	OPCR	M	28	37	34.9	12.2	23	18.2	11.6	29.8	1
LEH_longitudinal	65	OPCR	M	33	53	54.1	25.3	37.2	45.2	22	43.6	1
LEH_longitudinal	65	OPCR	M	35	53	26.4	27.3	33.6	25.8	20.8	44.3	2
LEH_longitudinal	65	OPCR	M	36	53	16.5	19.5	33.9	29	3.3	6.8	2
LEH_longitudinal	65	OPCR	M	42	54	15.4	25	30.8	11.7	14.6	20.5	1
LEH_longitudinal	65	OPCR	M	50	61	17.8	25.7	27.7	22.1	12.4	21.7	1
LH_Cross	25	NOR	F	1	12	37	42			13	61
LH_Cross	25	NOR	F	2	12	26	28			16	27
LH_Cross	25	NOR	F	3	12	44	27			8	66
LH_Cross	25	NOR	F	4	12	25	21			34	42
LH_Cross	25	NOR	M	5	12	31	23			41	38
LH_Cross	25	NOR	M	6	12	28	23			18	53
LH_Cross	25	NOR	M	7	12	42	45			17	58
LH_Cross	25	NOR	M	8	12	25	19			39	47
LH_Cross	25	NOR	M	9	21	22	20			36	62
LH_Cross	25	NOR	M	10	21	29	22			26	55
LH_Cross	25	NOR	M	11	21	18	8			5	26
LH_Cross	25	NOR	M	12	21	25	30			9	53
LH_Cross	25	NOR	M	13	21	27	45			14	17
LH_Cross	25	NOR	M	14	21	32	14			23	51
LH_Cross	25	NOR	F	15	21	24	27			15	29
LH_Cross	25	NOR	F	16	21	12	28			30	36
LH_Cross	25	NOR	F	17	21	33	38			30	25
LH_Cross	25	NOR	F	18	21	31	29			39	57
LH_Cross	25	OCR	F	1	12	13	26	24	27	23	42	1
LH_Cross	25	OCR	F	2	12	18	11	17	24	18	32	2
LH_Cross	25	OCR	F	3	12	28	24	16	11	3	10	1
LH_Cross	25	OCR	F	4	12	39	16	12	17	7	51	2
LH_Cross	25	OCR	M	5	12	21	17	34	21	9	74	1
LH_Cross	25	OCR	M	6	12	4	6	43	33	48	5	2
LH_Cross	25	OCR	M	7	12	45	32	4	3	54	8	1
LH_Cross	25	OCR	M	8	12	35	23	22	13	1	56	2
LH_Cross	25	OCR	M	9	21	6	12	6	16	7	33	1
LH_Cross	25	OCR	M	10	21	10	12	14	24	29	8	2
LH_Cross	25	OCR	M	11	21	26	26	19	9	17	31	1
LH_Cross	25	OCR	M	12	21	31	25	11	18	2	47	2
LH_Cross	25	OCR	M	13	21	19	19	35	24	25	18	1
LH_Cross	25	OCR	M	14	21	14	5	22	21	27	23	2
LH_Cross	25	OCR	F	15	21	21	37	7	16	60	3	1
LH_Cross	25	OCR	F	16	21	27	38	13	11	12	41	2
LH_Cross	25	OCR	F	17	21	32	19	21	37	9	60	1
LH_Cross	25	OCR	F	18	21	32	16	42	39	11	6	2
LH_Cross	26	OPR	F	1	12	48	29			5	56
LH_Cross	26	OPR	F	2	12	13	13			16	3
LH_Cross	26	OPR	F	3	12	30	21			6	8
LH_Cross	26	OPR	F	4	12	17	23			43	19
LH_Cross	26	OPR	M	5	12	40	27			8	34
LH_Cross	26	OPR	M	6	12	16	11			17	27
LH_Cross	26	OPR	M	7	12	35	27			15	7
LH_Cross	26	OPR	M	8	12	24	27			23	20
LH_Cross	26	OPR	M	9	21	12	19			11	12
LH_Cross	26	OPR	M	10	21	16	7			3	3
LH_Cross	26	OPR	M	11	21	20	32			23	20
LH_Cross	26	OPR	M	12	21	31	13			2	35
LH_Cross	26	OPR	M	13	21	19	22			5	18
LH_Cross	26	OPR	M	14	21	27	16			4	13
LH_Cross	26	OPR	F	15	21	35	22			18	20
LH_Cross	26	OPR	F	16	21	12	25			15	26
LH_Cross	26	OPR	F	17	21	29	10			24	21
LH_Cross	26	OPR	F	18	21	19	18			2	8
LH_Cross	26	OPCR	F	1	12	71	43	27	33	23	41	2
LH_Cross	26	OPCR	F	2	12	77	29	27	60	37	59	1
LH_Cross	26	OPCR	F	3	12	48	52	86	46	74	60	2
LH_Cross	26	OPCR	F	4	12	21	30	29	10	29	23	1
LH_Cross	26	OPCR	M	5	12	24	85	30	43	0	0	2
LH_Cross	26	OPCR	M	6	12	42	57	24	17	30	18	1
LH_Cross	26	OPCR	M	7	12	45	37	40	73	58	41	2
LH_Cross	26	OPCR	M	8	12	62	32	50	32	44	36	1
LH_Cross	26	OPCR	M	9	21	22	70	56	5	10	16	2
LH_Cross	26	OPCR	M	10	21	13	69	67	15	12	43	1
LH_Cross	26	OPCR	M	11	21	68	5	22	55	28	57	2
LH_Cross	26	OPCR	M	12	21	88	26	16	27	11	2	1
LH_Cross	26	OPCR	M	13	21	69	14	25	31	2	6	2
LH_Cross	26	OPCR	M	14	21	39	21	14	65	47	57	1
LH_Cross	26	OPCR	F	15	21	10	56	37	20	15	14	2
LH_Cross	26	OPCR	F	16	21	33	62	31	8	12	16	1
LH_Cross	26	OPCR	F	17	21	6	24	61	7	1	19	2
LH_Cross	26	OPCR	F	18	21	14	70	61	14	33	39	1
LH_Cross	31	NOR	F	19	13	23	16			4	33
LH_Cross	31	NOR	F	20	13	21	30			19	33
LH_Cross	31	NOR	F	21	13	20	15			14	40
LH_Cross	31	NOR	F	22	13	44	24			28	33
LH_Cross	31	NOR	F	23	13	15	17			13	23
LH_Cross	31	NOR	F	24	13	14	16			13	32
LH_Cross	31	NOR	M	25	13	26	16			23	42
LH_Cross	31	NOR	M	26	13	14	15			31	35
LH_Cross	31	NOR	M	27	22	15	26			14	22
LH_Cross	31	NOR	M	28	22	33	12			18	27
LH_Cross	31	NOR	M	29	22	22	24			26	31
LH_Cross	31	NOR	M	30	22	39	23			12	26
LH_Cross	31	NOR	F	31	22	40	59			16	54
LH_Cross	31	NOR	F	32	22	42	19			29	84
LH_Cross	31	NOR	F	33	22	17	25			14	50
LH_Cross	31	NOR	F	34	22	35	49			20	45
LH_Cross	31	NOR	M	35	25	25	35			7	40
LH_Cross	31	NOR	M	36	25	31	27			49	75
LH_Cross	31	NOR	M	37	25	22	27			23	14
LH_Cross	31	NOR	M	38	25	35	28			9	31
LH_Cross	31	NOR	M	39	25	49	32			14	40
LH_Cross	31	NOR	M	40	25	25	19			40	53
LH_Cross	31	NOR	M	41	25	25	11			10	38
LH_Cross	31	NOR	M	42	25	42	34			20	52
LH_Cross	31	NOR	F	43	25	31	25			39	64
LH_Cross	31	NOR	F	44	25	35	20			27	58
LH_Cross	31	NOR	F	45	25	25	23			24	39
LH_Cross	31	OCR	F	19	13	11	11	15	24	3	4	1
LH_Cross	31	OCR	F	20	13	14	14	16	8	13	7	2
LH_Cross	31	OCR	F	21	13	13	3	7	14	35	25	1
LH_Cross	31	OCR	F	22	13	14	16	21	23	28	31	2
LH_Cross	31	OCR	F	23	13	16	13	18	14	13	12	1
LH_Cross	31	OCR	F	24	13	19	19	26	18	2	25	2
LH_Cross	31	OCR	M	25	13	18	12	10	24	16	9	1
LH_Cross	31	OCR	M	26	13	8	9	17	16	8	33	2
LH_Cross	31	OCR	M	27	22	25	30	7	6	12	6	1
LH_Cross	31	OCR	M	28	22	19	33	20	26	15	25	2
LH_Cross	31	OCR	M	29	22	3	13	11	16	9	32	1
LH_Cross	31	OCR	M	30	22	11	18	19	32	12	21	2
LH_Cross	31	OCR	F	31	22	24	20	49	44	13	35	1
LH_Cross	31	OCR	F	32	22	15	7	25	29	26	11	2
LH_Cross	31	OCR	F	33	22	17	48	26	13	42	34	1
LH_Cross	31	OCR	F	34	22	30	24	25	22	21	68	2
LH_Cross	31	OCR	M	35	25	22	11	35	30	12	56	1
LH_Cross	31	OCR	M	36	25	16	13	45	53	48	16	2
LH_Cross	31	OCR	M	37	25	28	36	11	20	30	20	1
LH_Cross	31	OCR	M	38	25	42	31	25	20	16	56	2
LH_Cross	31	OCR	M	39	25	16	21	6	16	17	15	1
LH_Cross	31	OCR	M	40	25	15	16	50	12	36	26	2
LH_Cross	31	OCR	M	41	25	17	11	15	18	21	38	1
LH_Cross	31	OCR	M	42	25	8	11	25	11	34	40	2
LH_Cross	31	OCR	F	43	25	17	10	22	22	49	17	1
LH_Cross	31	OCR	F	44	25	22	22	39	36	3	30	2
LH_Cross	31	OCR	F	45	25	9	13	8	10	35	36	1
LH_Cross	32	OPR	F	19	13	8	21			21	20
LH_Cross	32	OPR	F	20	13	19	19			12	14
LH_Cross	32	OPR	F	21	13	18	9			17	21
LH_Cross	32	OPR	F	22	13	14	25			23	31
LH_Cross	32	OPR	F	23	13	35	12			14	13
LH_Cross	32	OPR	F	24	13	18	19			31	16
LH_Cross	32	OPR	M	25	13	13	12			7	7
LH_Cross	32	OPR	M	26	13	20	12			22	22
LH_Cross	32	OPR	M	27	22	34	17			30	18
LH_Cross	32	OPR	M	28	22	23	29			24	22
LH_Cross	32	OPR	M	29	22	17	8			13	24
LH_Cross	32	OPR	M	30	22	24	18			13	33
LH_Cross	32	OPR	F	31	22	14	19			10	17
LH_Cross	32	OPR	F	32	22	13	18			11	16
LH_Cross	32	OPR	F	33	22	28	33			11	10
LH_Cross	32	OPR	F	34	22	33	23			11	6
LH_Cross	32	OPR	M	35	25	31	16			13	20
LH_Cross	32	OPR	M	36	25	21	13			12	25
LH_Cross	32	OPR	M	37	25	15	17			13	3
LH_Cross	32	OPR	M	38	25	18	15			31	29
LH_Cross	32	OPR	M	39	25	11	7			13	26
LH_Cross	32	OPR	M	40	25	30	24			10	19
LH_Cross	32	OPR	M	41	25	18	9			11	16
LH_Cross	32	OPR	M	42	25	37	21			16	21
LH_Cross	32	OPR	F	43	25	16	42			27	20
LH_Cross	32	OPR	F	44	25	13	11			5	16
LH_Cross	32	OPR	F	45	25	7	15			16	14
LH_Cross	32	OPCR	F	19	13	52	28	21	10	8	38	2
LH_Cross	32	OPCR	F	20	13	54	18	21	43	20	24	1
LH_Cross	32	OPCR	F	21	13	26	68	31	20	17	18	2
LH_Cross	32	OPCR	F	22	13	26	25	36	37	42	42	1
LH_Cross	32	OPCR	F	23	13	20	42	83	26	53	38	2
LH_Cross	32	OPCR	F	24	13	41	63	30	33	32	43	1
LH_Cross	32	OPCR	M	25	13	68	22	49	37	37	24	2
LH_Cross	32	OPCR	M	26	13	77	34	18	51	17	22	1
LH_Cross	32	OPCR	M	27	22	19	41	29	82	30	34	2
LH_Cross	32	OPCR	M	28	22	61	28	23	43	25	22	1
LH_Cross	32	OPCR	M	29	22	21	81	68	28	21	20	2
LH_Cross	32	OPCR	M	30	22	31	77	44	27	29	43	1
LH_Cross	32	OPCR	F	31	22	57	34	21	29	14	17	2
LH_Cross	32	OPCR	F	32	22	74	17	49	37	41	22	1
LH_Cross	32	OPCR	F	33	22	31	50	42	26	5	20	2
LH_Cross	32	OPCR	F	34	22	32	76	52	17	19	36	1
LH_Cross	32	OPCR	M	35	25	39	56	54	30	37	24	2
LH_Cross	32	OPCR	M	36	25	21	88	25	28	36	41	1
LH_Cross	32	OPCR	M	37	25	32	20	15	28	28	13	2
LH_Cross	32	OPCR	M	38	25	28	36	10	26	19	16	1
LH_Cross	32	OPCR	M	39	25	43	26	41	46	27	35	2
LH_Cross	32	OPCR	M	40	25	79	36	40	51	31	32	1
LH_Cross	32	OPCR	M	41	25	31	14	23	19	17	33	2
LH_Cross	32	OPCR	M	42	25	39	39	51	27	70	61	1
LH_Cross	32	OPCR	F	43	25	32	64	64	42	44	41	2
LH_Cross	32	OPCR	F	44	25	25	23	81	24	71	36	1
LH_Cross	32	OPCR	F	45	25	14	15	45	31	26	51	2
LH_Cross	33	NOR	M	46	82	40	20			13	38
LH_Cross	33	NOR	M	47	82	34	28			19	33
LH_Cross	33	NOR	M	48	82	15	9			10	38
LH_Cross	33	NOR	M	49	82	24	23			11	35
LH_Cross	33	NOR	F	50	82	32	23			17	26
LH_Cross	33	NOR	F	51	82	12	6			13	29
LH_Cross	33	NOR	F	52	82	30	45			13	54
LH_Cross	33	NOR	F	53	82	17	16			19	27
LH_Cross	33	OCR	M	46	82	19	28	10	11	16	13	1
LH_Cross	33	OCR	M	47	82	7	7	22	22	35	43	2
LH_Cross	33	OCR	M	48	82	19	6	9	14	16	19	1
LH_Cross	33	OCR	M	49	82	31	8	27	14	29	37	2
LH_Cross	33	OCR	F	50	82	21	30	22	15	11	31	1
LH_Cross	33	OCR	F	51	82	18	16	12	13	27	38	2
LH_Cross	33	OCR	F	52	82	35	11	46	15	22	56	1
LH_Cross	33	OCR	F	53	82	8	14	16	25	10	23	2
LH_Cross	34	NOR	M	54	45	15	21			18	33
LH_Cross	34	NOR	M	55	45	35	19			8	42
LH_Cross	34	NOR	M	56	45	20	23			13	29
LH_Cross	34	NOR	M	57	45	37	14			22	32
LH_Cross	34	NOR	M	58	45	19	19			20	31
LH_Cross	34	NOR	M	59	45	17	18			17	22
LH_Cross	34	NOR	F	60	45	23	16			8	13
LH_Cross	34	NOR	F	61	45	23	21			32	35
LH_Cross	34	NOR	M	62	62	16	26			13	28
LH_Cross	34	NOR	M	63	62	28	26			21	36
LH_Cross	34	NOR	M	64	62	13	34			12	45
LH_Cross	34	NOR	M	65	62	31	25			20	32
LH_Cross	34	NOR	F	66	62	35	19			22	35
LH_Cross	34	NOR	F	67	62	35	22			12	63
LH_Cross	34	NOR	F	68	62	26	48			10	51
LH_Cross	34	NOR	F	69	62	28	20			36	39
LH_Cross	34	OCR	M	54	45	19	17	9	13	9	9	1
LH_Cross	34	OCR	M	55	45	25	13	37	14	16	22	2
LH_Cross	34	OCR	M	56	45	15	34	21	39	43	33	1
LH_Cross	34	OCR	M	57	45	15	13	31	16	9	16	2
LH_Cross	34	OCR	M	58	45	18	6	40	15	15	47	1
LH_Cross	34	OCR	M	59	45	44	17	11	13	18	32	2
LH_Cross	34	OCR	F	60	45	10	18	0	0	0	0	1
LH_Cross	34	OCR	F	61	45	12	20	49	18	20	68	2
LH_Cross	34	OCR	M	62	62	34	13	14	23	23	45	1
LH_Cross	34	OCR	M	63	62	29	25	53	23	7	39	2
LH_Cross	34	OCR	M	64	62	16	34	7	9	16	34	1
LH_Cross	34	OCR	M	65	62	11	23	38	27	25	26	2
LH_Cross	34	OCR	F	66	62	18	18	25	25	24	11	1
LH_Cross	34	OCR	F	67	62	20	32	41	28	9	44	2
LH_Cross	34	OCR	F	68	62	25	16	52	46	33	34	1
LH_Cross	34	OCR	F	69	62	27	22	42	33	24	40	2
LH_Cross	35	OPR	M	54	45	14	10			24	14
LH_Cross	35	OPR	M	55	45	19	21			26	18
LH_Cross	35	OPR	M	56	45	20	14			21	26
LH_Cross	35	OPR	M	57	45	0	0			0	0
LH_Cross	35	OPR	M	58	45	19	16			17	27
LH_Cross	35	OPR	M	59	45	15	16			14	16
LH_Cross	35	OPR	F	60	45	11	8			7	10
LH_Cross	35	OPR	F	61	45	12	10			17	13
LH_Cross	35	OPR	M	62	62	23	12			4	6
LH_Cross	35	OPR	M	63	62	17	13			15	13
LH_Cross	35	OPR	M	64	62	20	6			17	12
LH_Cross	35	OPR	M	65	62	31	20			18	15
LH_Cross	35	OPR	F	66	62	34	33			18	34
LH_Cross	35	OPR	F	67	62	19	21			22	21
LH_Cross	35	OPR	F	68	62	33	12			15	26
LH_Cross	35	OPR	F	69	62	27	15			28	29
LH_Cross	35	OPCR	M	54	45	52	11	10	42	3	19	2
LH_Cross	35	OPCR	M	55	45	56	17	27	26	21	21	1
LH_Cross	35	OPCR	M	56	45	42	38	21	21	19	14	2
LH_Cross	35	OPCR	M	57	45	51	15	19	26	17	17	1
LH_Cross	35	OPCR	M	58	45	15	31	40	15	21	17	2
LH_Cross	35	OPCR	M	59	45	25	36	26	17	17	11	1
LH_Cross	35	OPCR	F	60	45	45	19	29	27	5	12	2
LH_Cross	35	OPCR	F	61	45	54	22	18	45	21	20	2
LH_Cross	35	OPCR	M	62	62	67	34	37	39	39	26	2
LH_Cross	35	OPCR	M	63	62	61	29	35	35	6	25	1
LH_Cross	35	OPCR	M	64	62	54	60	21	16	26	20	2
LH_Cross	35	OPCR	M	65	62	27	63	38	34	33	29	1
LH_Cross	35	OPCR	F	66	62	53	43	42	9	17	23	2
LH_Cross	35	OPCR	F	67	62	38	64	59	44	14	12	1
LH_Cross	35	OPCR	F	68	62	72	44	49	38	23	27	2
LH_Cross	35	OPCR	F	69	62	68	25	36	20	37	22	1
LH_Cross	38	NOR	M	70	45	24	32			8	54
LH_Cross	38	NOR	M	71	45	47	21			23	32
LH_Cross	38	NOR	M	72	45	28	24			15	33
LH_Cross	38	NOR	M	73	45	37	11			25	50
LH_Cross	38	NOR	M	74	45	28	11			16	35
LH_Cross	38	NOR	M	75	45	19	16			21	43
LH_Cross	38	NOR	F	76	45	30	24			13	36
LH_Cross	38	NOR	F	77	45	21	34			28	50
LH_Cross	38	NOR	M	78	62	35	35			11	20
LH_Cross	38	NOR	M	79	62	17	7			20	26
LH_Cross	38	NOR	M	80	62	12	19			8	49
LH_Cross	38	NOR	M	81	62	20	14			20	37
LH_Cross	38	NOR	F	82	62	21	1			9	21
LH_Cross	38	NOR	F	83	62	28	27			8	23
LH_Cross	38	NOR	F	84	62	23	55			12	18
LH_Cross	38	NOR	F	85	62	17	23			12	22
LH_Cross	38	OCR	M	70	45	26	31	25	26	41	46	1
LH_Cross	38	OCR	M	71	45	14	20	13	22	38	21	2
LH_Cross	38	OCR	M	72	45	16	34	30	28	14	17	1
LH_Cross	38	OCR	M	73	45	14	42	27	20	25	28	2
LH_Cross	38	OCR	M	74	45	16	23	27	17	21	8	1
LH_Cross	38	OCR	M	75	45	21	19	13	25	14	22	2
LH_Cross	38	OCR	F	76	45	34	29	18	6	18	27	1
LH_Cross	38	OCR	F	77	45	28	36	0	0	0	0	2
LH_Cross	38	OCR	M	78	62	6	25	23	6	10	50	1
LH_Cross	38	OCR	M	79	62	20	29	9	9	15	30	2
LH_Cross	38	OCR	M	80	62	28	19	22	15	16	28	1
LH_Cross	38	OCR	M	81	62	8	9	15	28	21	24	2
LH_Cross	38	OCR	F	82	62	30	4	16	17	28	48	1
LH_Cross	38	OCR	F	83	62	17	19	27	16	21	60	2
LH_Cross	38	OCR	F	84	62	21	31	39	29	19	42	1
LH_Cross	38	OCR	F	85	62	26	27	28	29	23	36	2
LH_Cross	39	OPR	M	70	45	30	19			28	16
LH_Cross	39	OPR	M	71	45	30	16			14	6
LH_Cross	39	OPR	M	72	45	33	31			17	17
LH_Cross	39	OPR	M	73	45	25	23			13	12
LH_Cross	39	OPR	M	74	45	22	24			19	35
LH_Cross	39	OPR	M	75	45	6	5			27	23
LH_Cross	39	OPR	F	76	45	28	14			7	47
LH_Cross	39	OPR	F	77	45	38	35			14	29
LH_Cross	39	OPR	M	78	62	16	12			32	15
LH_Cross	39	OPR	M	79	62	11	16			9	8
LH_Cross	39	OPR	M	80	62	14	20			36	14
LH_Cross	39	OPR	M	81	62	12	16			21	7
LH_Cross	39	OPR	F	82	62	16	23			9	22
LH_Cross	39	OPR	F	83	62	18	19			15	14
LH_Cross	39	OPR	F	84	62	25	10			10	12
LH_Cross	39	OPR	F	85	62	20	15			17	24
LH_Cross	39	OPCR	M	70	45	60	38	24	63	20	38	2
LH_Cross	39	OPCR	M	71	45	63	51	55	56	25	33	1
LH_Cross	39	OPCR	M	72	45	36	75	51	35	42	32	2
LH_Cross	39	OPCR	M	73	45	28	69	45	31	36	25	1
LH_Cross	39	OPCR	M	74	45	52	59	61	27	25	17	2
LH_Cross	39	OPCR	M	75	45	33	65	40	27	38	30	1
LH_Cross	39	OPCR	F	76	45	75	28	32	37	21	25	2
LH_Cross	39	OPCR	F	77	45	66	43	35	54	37	34	1
LH_Cross	39	OPCR	M	78	62	52	14	38	59	11	33	2
LH_Cross	39	OPCR	M	79	62	66	5	22	47	11	11	1
LH_Cross	39	OPCR	M	80	62	36	63	54	24	32	27	2
LH_Cross	39	OPCR	M	81	62	11	87	39	11	33	30	1
LH_Cross	39	OPCR	F	82	62	26	64	36	6	28	24	2
LH_Cross	39	OPCR	F	83	62	15	52	75	24	9	22	1
LH_Cross	39	OPCR	F	84	62	41	13	29	26	28	30	2
LH_Cross	39	OPCR	F	85	62	78	16	35	52	31	16	1
LH_Cross	42	NOR	M	86	24	32	14			6	35
LH_Cross	42	NOR	M	87	24	25	30			31	42
LH_Cross	42	NOR	M	88	24	17	31			13	54
LH_Cross	42	NOR	M	89	24	24	29			20	37
LH_Cross	42	NOR	F	90	24	33	26			20	30
LH_Cross	42	NOR	F	91	24	34	23			7	34
LH_Cross	42	NOR	F	92	24	21	31			21	12
LH_Cross	42	NOR	F	93	24	25	25			17	25
LH_Cross	42	NOR	M	94	31	22	17			11	33
LH_Cross	42	NOR	M	95	31	29	31			39	35
LH_Cross	42	NOR	M	96	31	40	13			24	33
LH_Cross	42	NOR	M	97	31	27	18			28	59
LH_Cross	42	NOR	F	98	31	37	23			10	32
LH_Cross	42	NOR	F	99	31	28	23			22	39
LH_Cross	42	NOR	F	100	31	28	27			37	40
LH_Cross	42	NOR	F	101	31	11	21			24	26
LH_Cross	42	OCR	M	86	24	29	22	14	9	5	11	1
LH_Cross	42	OCR	M	87	24	27	22	17	22	20	33	2
LH_Cross	42	OCR	M	88	24	19	18	50	14	12	7	1
LH_Cross	42	OCR	M	89	24	11	28	18	12	12	54	2
LH_Cross	42	OCR	F	90	24	21	38	16	11	23	51	1
LH_Cross	42	OCR	F	91	24	19	19	16	38	22	48	2
LH_Cross	42	OCR	F	92	24	28	18	28	31	42	63	1
LH_Cross	42	OCR	F	93	24	13	21	20	30	13	32	2
LH_Cross	42	OCR	M	94	31	9	16	8	7	21	12	1
LH_Cross	42	OCR	M	95	31	12	17	34	57	7	63	2
LH_Cross	42	OCR	M	96	31	12	61	26	26	22	31	1
LH_Cross	42	OCR	M	97	31	47	13	33	31	32	62	2
LH_Cross	42	OCR	F	98	31	32	30	31	48	11	50	1
LH_Cross	42	OCR	F	99	31	22	18	16	10	7	37	2
LH_Cross	42	OCR	F	100	31	23	8	24	14	5	27	1
LH_Cross	42	OCR	F	101	31	28	14	21	27	15	21	2
LH_Cross	43	OPR	M	86	24	10	18			10	13
LH_Cross	43	OPR	M	87	24	20	12			8	2
LH_Cross	43	OPR	M	88	24	29	24			7	7
LH_Cross	43	OPR	M	89	24	20	22			11	13
LH_Cross	43	OPR	F	90	24	29	22			10	11
LH_Cross	43	OPR	F	91	24	15	25			4	19
LH_Cross	43	OPR	F	92	24	10	23			9	17
LH_Cross	43	OPR	F	93	24	15	8			10	11
LH_Cross	43	OPR	M	94	31	6	8			13	4
LH_Cross	43	OPR	M	95	31	15	6			11	9
LH_Cross	43	OPR	M	96	31	34	40			11	18
LH_Cross	43	OPR	M	97	31	31	30			12	8
LH_Cross	43	OPR	F	98	31	26	28			22	13
LH_Cross	43	OPR	F	99	31	22	9			15	21
LH_Cross	43	OPR	F	100	31	38	12			10	15
LH_Cross	43	OPR	F	101	31	9	12			20	21
LH_Cross	43	OPCR	M	86	24	77	30	17	43	24	17	2
LH_Cross	43	OPCR	M	87	24	58	54	19	42	26	13	1
LH_Cross	43	OPCR	M	88	24	0	0	0	0	14	22	2
LH_Cross	43	OPCR	M	89	24	46	46	25	26	16	16	1
LH_Cross	43	OPCR	F	90	24	0	0	0	0	0	0	2
LH_Cross	43	OPCR	F	91	24	21	17	16	22	16	18	1
LH_Cross	43	OPCR	F	92	24	32	27	20	23	7	23	2
LH_Cross	43	OPCR	F	93	24	44	20	0	0	7	20	1
LH_Cross	43	OPCR	M	94	31	77	16	39	54	22	27	2
LH_Cross	43	OPCR	M	95	31	67	25	24	53	36	42	1
LH_Cross	43	OPCR	M	96	31	21	59	34	27	25	31	2
LH_Cross	43	OPCR	M	97	31	61	43	33	51	29	32	1
LH_Cross	43	OPCR	F	98	31	28	68	38	30	43	25	2
LH_Cross	43	OPCR	F	99	31	15	21	34	13	11	18	1
LH_Cross	43	OPCR	F	100	31	67	12	30	54	26	27	2
LH_Cross	43	OPCR	F	101	31	81	10	20	40	0	0	1
LH_Cross	45	NOR	M	102	15	14	22			20	41
LH_Cross	45	NOR	M	103	15	44	25			14	21
LH_Cross	45	NOR	M	104	15	29	29			27	50
LH_Cross	45	NOR	M	105	15	23	32			23	19
LH_Cross	45	NOR	F	106	15	30	25			15	19
LH_Cross	45	NOR	F	107	15	25	23			15	37
LH_Cross	45	NOR	F	108	15	17	38			16	44
LH_Cross	45	NOR	F	109	15	38	24			37	54
LH_Cross	45	NOR	M	110	61	16	8			19	41
LH_Cross	45	NOR	M	111	61	19	31			16	25
LH_Cross	45	NOR	M	112	61	25	18			19	38
LH_Cross	45	NOR	M	113	61	17	22			18	25
LH_Cross	45	NOR	F	114	61	27	26			0	0
LH_Cross	45	NOR	F	115	61	14	8			8	33
LH_Cross	45	NOR	F	116	61	25	19			26	42
LH_Cross	45	NOR	F	117	61	24	40			24	54
LH_Cross	45	NOR	M	118	61	36	26			13	35
LH_Cross	45	OCR	M	102	15	20	23	9	11	8	32	1
LH_Cross	45	OCR	M	103	15	17	30	14	36	9	19	2
LH_Cross	45	OCR	M	104	15	40	22	59	20	21	35	1
LH_Cross	45	OCR	M	105	15	9	21	34	18	26	76	2
LH_Cross	45	OCR	F	106	15	18	11	17	20	14	8	1
LH_Cross	45	OCR	F	107	15	12	25	54	16	11	40	2
LH_Cross	45	OCR	F	108	15	31	21	28	10	24	19	1
LH_Cross	45	OCR	F	109	15	17	25	16	37	32	61	2
LH_Cross	45	OCR	M	110	61	14	12	16	14	16	10	1
LH_Cross	45	OCR	M	111	61	13	10	13	17	10	55	2
LH_Cross	45	OCR	M	112	61	28	15	14	14	22	23	1
LH_Cross	45	OCR	M	113	61	19	20	25	37	32	54	2
LH_Cross	45	OCR	F	114	61	27	8	14	17	19	28	1
LH_Cross	45	OCR	F	115	61	31	8	32	22	2	11	2
LH_Cross	45	OCR	F	116	61	15	14	27	14	5	15	1
LH_Cross	45	OCR	F	117	61	54	27	41	37	22	38	2
LH_Cross	45	OCR	M	118	61	16	18	22	25	20	25	1
LH_Cross	46	OPR	M	102	15	19	25			10	5
LH_Cross	46	OPR	M	103	15	23	6			29	17
LH_Cross	46	OPR	M	104	15	33	23			22	20
LH_Cross	46	OPR	M	105	15	30	22			18	36
LH_Cross	46	OPR	F	106	15	23	13			4	16
LH_Cross	46	OPR	F	107	15	24	17			18	20
LH_Cross	46	OPR	F	108	15	10	13			26	8
LH_Cross	46	OPR	F	109	15	19	11			11	22
LH_Cross	46	OPR	M	110	61	19	13			14	27
LH_Cross	46	OPR	M	111	61	17	11			13	12
LH_Cross	46	OPR	M	112	61	20	16			24	24
LH_Cross	46	OPR	M	113	61	13	16			1	16
LH_Cross	46	OPR	F	114	61	15	20			21	10
LH_Cross	46	OPR	F	115	61	23	17			30	24
LH_Cross	46	OPR	F	116	61	9	16			11	12
LH_Cross	46	OPR	F	117	61	13	5			22	21
LH_Cross	46	OPR	M	118	61	18	22			26	13
LH_Cross	46	OPCR	M	102	15	34	63	41	28	20	47	2
LH_Cross	46	OPCR	M	103	15	75	25	25	45	11	19	1
LH_Cross	46	OPCR	M	104	15	32	75	50	32	22	27	2
LH_Cross	46	OPCR	M	105	15	41	75	63	45	34	37	1
LH_Cross	46	OPCR	F	106	15	47	46	43	36	29	21	2
LH_Cross	46	OPCR	F	107	15	40	38	42	23	14	12	1
LH_Cross	46	OPCR	F	108	15	85	32	17	29	28	26	2
LH_Cross	46	OPCR	F	109	15	67	38	52	53	0	0	1
LH_Cross	46	OPCR	M	110	61	75	16	30	52	26	50	2
LH_Cross	46	OPCR	M	111	61	51	13	30	37	18	19	1
LH_Cross	46	OPCR	M	112	61	28	29	38	35	30	39	2
LH_Cross	46	OPCR	M	113	61	29	60	52	16	22	27	1
LH_Cross	46	OPCR	F	114	61	33	62	34	47	32	13	2
LH_Cross	46	OPCR	F	115	61	22	52	66	21	30	24	1
LH_Cross	46	OPCR	F	116	61	64	31	14	24	15	12	2
LH_Cross	46	OPCR	F	117	61	32	28	14	27	16	42	1
LH_Cross	46	OPCR	M	118	61	38	25	28	48	35	35	2
LH_Cross	47	NOR	M	119	53	30	13			0	52
LH_Cross	47	NOR	M	120	53	34	16			24	67
LH_Cross	47	NOR	M	121	53	24	34			21	41
LH_Cross	47	NOR	M	122	53	24	14			21	33
LH_Cross	47	NOR	M	123	53	18	9			25	16
LH_Cross	47	NOR	F	124	53	48	18			17	24
LH_Cross	47	NOR	F	125	53	18	36			21	42
LH_Cross	47	NOR	F	126	53	37	28			19	36
LH_Cross	47	NOR	M	127	14	25	14			7	48
LH_Cross	47	NOR	M	128	14	36	27			15	46
LH_Cross	47	NOR	M	129	14	32	29			16	61
LH_Cross	47	NOR	M	130	14	27	29			21	55
LH_Cross	47	NOR	F	131	14	34	34			23	50
LH_Cross	47	NOR	F	132	14	18	12			22	33
LH_Cross	47	NOR	F	133	14	40	37			27	51
LH_Cross	47	NOR	F	134	14	24	16			10	30
LH_Cross	47	OCR	M	119	53	31	13	19	48	15	50	1
LH_Cross	47	OCR	M	120	53	17	24	15	16	23	28	2
LH_Cross	47	OCR	M	121	53	43	27	18	14	7	22	1
LH_Cross	47	OCR	M	122	53	15	17	22	15	10	47	2
LH_Cross	47	OCR	M	123	53	29	7	35	28	20	55	1
LH_Cross	47	OCR	F	124	53	0	0	0	0	0	0	2
LH_Cross	47	OCR	F	125	53	16	18	13	13	10	22	1
LH_Cross	47	OCR	F	126	53	26	21	22	34	18	32	2
LH_Cross	47	OCR	M	127	14	32	10	14	23	13	21	1
LH_Cross	47	OCR	M	128	14	37	23	52	31	14	23	2
LH_Cross	47	OCR	M	129	14	23	16	24	32	16	41	1
LH_Cross	47	OCR	M	130	14	13	37	18	23	11	31	2
LH_Cross	47	OCR	F	131	14	44	29	22	20	18	48	1
LH_Cross	47	OCR	F	132	14	40	30	0	0	0	0	2
LH_Cross	47	OCR	F	133	14	17	15	28	26	21	56	1
LH_Cross	47	OCR	F	134	14	35	15	46	16	19	41	2
LH_Cross	48	OPR	M	119	53	19	15			5	28
LH_Cross	48	OPR	M	120	53	20	23			8	13
LH_Cross	48	OPR	M	121	53	24	19			15	9
LH_Cross	48	OPR	M	122	53	9	17			20	25
LH_Cross	48	OPR	M	123	53	30	22			15	25
LH_Cross	48	OPR	F	124	53	16	16			22	38
LH_Cross	48	OPR	F	125	53	18	18			6	10
LH_Cross	48	OPR	F	126	53	13	16			10	17
LH_Cross	48	OPR	M	127	14	29	17			6	8
LH_Cross	48	OPR	M	128	14	30	16			31	21
LH_Cross	48	OPR	M	129	14	36	12			18	22
LH_Cross	48	OPR	M	130	14	28	19			29	15
LH_Cross	48	OPR	F	131	14	41	14			11	30
LH_Cross	48	OPR	F	132	14	11	22			10	13
LH_Cross	48	OPR	F	133	14	20	14			20	27
LH_Cross	48	OPR	F	134	14	24	23			13	20
LH_Cross	48	OPCR	M	119	53	63	26	22	28	13	15	2
LH_Cross	48	OPCR	M	120	53	95	24	37	47	38	53	1
LH_Cross	48	OPCR	M	121	53	42	71	38	23	19	37	2
LH_Cross	48	OPCR	M	122	53	65	71	55	26	23	44	1
LH_Cross	48	OPCR	M	123	53	10	10	50	15	31	36	2
LH_Cross	48	OPCR	F	124	53	46	78	75	24	14	64	1
LH_Cross	48	OPCR	F	125	53	70	15	21	61	31	24	2
LH_Cross	48	OPCR	F	126	53	70	24	30	38	24	27	1
LH_Cross	48	OPCR	M	127	14	94	13	37	51	11	47	2
LH_Cross	48	OPCR	M	128	14	47	27	32	39	21	24	1
LH_Cross	48	OPCR	M	129	14	62	63	46	40	4	26	2
LH_Cross	48	OPCR	M	130	14	0	0	0	0	0	0	1
LH_Cross	48	OPCR	F	131	14	37	67	68	40	13	50	2
LH_Cross	48	OPCR	F	132	14	21	35	52	8	29	33	1
LH_Cross	48	OPCR	F	133	14	84	17	49	44	20	21	2
LH_Cross	48	OPCR	F	134	14	86	10	30	46	30	23	1
LH_Cross	50	NOR	M	135	24	42	33			27	44
LH_Cross	50	NOR	M	136	24	28	30			15	52
LH_Cross	50	NOR	M	137	24	44	23			8	53
LH_Cross	50	NOR	M	138	24	21	29			19	42
LH_Cross	50	NOR	F	139	24	45	37			35	42
LH_Cross	50	NOR	F	140	24	18	24			1	27
LH_Cross	50	NOR	F	141	24	26	16			18	51
LH_Cross	50	NOR	F	142	24	37	49			29	46
LH_Cross	50	NOR	M	143	41	19	14			8	26
LH_Cross	50	NOR	M	144	41	21	31			13	31
LH_Cross	50	NOR	M	145	41	14	26			13	47
LH_Cross	50	NOR	M	146	41	25	27			11	54
LH_Cross	50	NOR	F	147	41	27	21			18	29
LH_Cross	50	NOR	F	148	41	19	33			20	37
LH_Cross	50	NOR	F	149	41	31	24			22	26
LH_Cross	50	NOR	F	150	41	0	0			0	0
LH_Cross	50	OCR	M	135	24	24	25	35	18	5	3	1
LH_Cross	50	OCR	M	136	24	8	15	31	25	8	13	2
LH_Cross	50	OCR	M	137	24	25	15	10	10	24	6	1
LH_Cross	50	OCR	M	138	24	25	17	37	13	3	36	2
LH_Cross	50	OCR	F	139	24	20	17	20	23	7	54	1
LH_Cross	50	OCR	F	140	24	6	8	39	35	11	21	2
LH_Cross	50	OCR	F	141	24	17	12	33	13	26	19	1
LH_Cross	50	OCR	F	142	24	17	15	11	7	3	23	2
LH_Cross	50	OCR	M	143	41	28	7	15	5	7	10	1
LH_Cross	50	OCR	M	144	41	18	21	28	26	10	23	2
LH_Cross	50	OCR	M	145	41	38	19	7	10	28	43	1
LH_Cross	50	OCR	M	146	41	17	28	16	17	15	38	2
LH_Cross	50	OCR	F	147	41	5	21	29	31	21	23	1
LH_Cross	50	OCR	F	148	41	24	22	0	0	0	0	2
LH_Cross	50	OCR	F	149	41	44	54	27	42	18	39	1
LH_Cross	50	OCR	F	150	41	29	24	19	24	24	45	2
LH_Cross	51	OPR	M	135	24	44	18			13	20
LH_Cross	51	OPR	M	136	24	42	40			24	56
LH_Cross	51	OPR	M	137	24	31	44			11	26
LH_Cross	51	OPR	M	138	24	40	39			20	40
LH_Cross	51	OPR	F	139	24	55	53			32	44
LH_Cross	51	OPR	F	140	24	27	41			5	17
LH_Cross	51	OPR	F	141	24	43	47			9	12
LH_Cross	51	OPR	F	142	24	41	50			16	31
LH_Cross	51	OPR	M	143	41	3	0			0	0
LH_Cross	51	OPR	M	144	41	10	8			12	8
LH_Cross	51	OPR	M	145	41	22	15			9	27
LH_Cross	51	OPR	M	146	41	32	15			7	9
LH_Cross	51	OPR	F	147	41	10	22			21	18
LH_Cross	51	OPR	F	148	41	10	10			8	39
LH_Cross	51	OPR	F	149	41	18	24			17	27
LH_Cross	51	OPR	F	150	41	10	10			19	37
LH_Cross	51	OPCR	M	135	24	12	63	16	9	4	4	2
LH_Cross	51	OPCR	M	136	24	19	43	44	13	12	38	1
LH_Cross	51	OPCR	M	137	24	41	15	13	33	29	44	2
LH_Cross	51	OPCR	M	138	24	35	13	7	29	0	9	1
LH_Cross	51	OPCR	F	139	24	43	21	7	57	19	20	2
LH_Cross	51	OPCR	F	140	24	31	7	21	24	13	21	1
LH_Cross	51	OPCR	F	141	24	16	26	21	11	7	15	2
LH_Cross	51	OPCR	F	142	24	10	16	26	21	12	9	1
LH_Cross	51	OPCR	M	143	41	34	18	20	45	24	58	2
LH_Cross	51	OPCR	M	144	41	79	35	42	51	29	61	1
LH_Cross	51	OPCR	M	145	41	20	54	84	28	30	43	2
LH_Cross	51	OPCR	M	146	41	53	46	66	41	46	52	1
LH_Cross	51	OPCR	F	147	41	22		66	46	45	51	2
LH_Cross	51	OPCR	F	148	41	48	57	50	29	21	37	1
LH_Cross	51	OPCR	F	149	41	53	22	38	37	29	56	2
LH_Cross	51	OPCR	F	150	41	96	28	0	0	16	24	1
LH_Cross	70	NOR	M	151	51	23	14			16	63
LH_Cross	70	NOR	M	152	51	27	18			12	29
LH_Cross	70	NOR	M	153	51	19	28			14	40
LH_Cross	70	NOR	F	154	51	22	22			0	0
LH_Cross	70	NOR	F	155	51	11	34			5	21
LH_Cross	70	NOR	F	156	51	18	19			0	0
LH_Cross	70	NOR	M	157	51	8	15			6	30
LH_Cross	70	NOR	M	158	51	23	34			16	33
LH_Cross	70	NOR	F	159	32	23	42			14	46
LH_Cross	70	NOR	F	160	32	17	21			12	36
LH_Cross	70	NOR	F	161	32	25	25			6	42
LH_Cross	70	NOR	F	162	32	23	26			13	38
LH_Cross	70	NOR	F	163	32	23	22			21	65
LH_Cross	70	NOR	M	164	32	25	28			30	28
LH_Cross	70	NOR	M	165	32	14	28			8	28
LH_Cross	70	NOR	M	166	32	22	31			8	32
LH_Cross	70	NOR	F	167	32	29	29			13	49
LH_Cross	70	NOR	F	168	32	24	26			25	39
LH_Cross	70	OCR	M	151	51	31	15	31	29	9	8	1
LH_Cross	70	OCR	M	152	51	21	24	45	21	7	13	2
LH_Cross	70	OCR	M	153	51	31	25	17	21	29	23	1
LH_Cross	70	OCR	F	154	51	0	0	0	0	0	0	1
LH_Cross	70	OCR	F	155	51	17	18	27	34	12	28	1
LH_Cross	70	OCR	F	156	51	0	0	0	0	0	0	2
LH_Cross	70	OCR	M	157	51	23	37	23	18	15	41	1
LH_Cross	70	OCR	M	158	51	23	36	18	25	11	31	2
LH_Cross	70	OCR	F	159	32	40	38	23	24	14	26	1
LH_Cross	70	OCR	F	160	32	64	41	23	29	23	20	2
LH_Cross	70	OCR	F	161	32	42	26	30	31	26	28	2
LH_Cross	70	OCR	F	162	32	25	33	20	29	18	32	2
LH_Cross	70	OCR	F	163	32	42	25	8	5	9	13	1
LH_Cross	70	OCR	M	164	32	19	35	22	30	19	23	2
LH_Cross	70	OCR	M	165	32	32	32	26	28	36	27	2
LH_Cross	70	OCR	M	166	32	26	28	20	14	14	19	1
LH_Cross	70	OCR	F	167	32	26	56	10	10	18	33	1
LH_Cross	70	OCR	F	168	32	11	11	33	27	10	38	2
LH_Cross	71	OPR	M	151	51	19	9			14	15
LH_Cross	71	OPR	M	152	51	12	21			8	17
LH_Cross	71	OPR	M	153	51	17	17			8	22
LH_Cross	71	OPR	F	154	51	0	0			0	0
LH_Cross	71	OPR	F	155	51	15	15			18	10
LH_Cross	71	OPR	F	156	51	0	0			0	0
LH_Cross	71	OPR	M	157	51	6	6			7	14
LH_Cross	71	OPR	M	158	51	6	10			9	15
LH_Cross	71	OPR	F	159	32	23	20			13	22
LH_Cross	71	OPR	F	160	32	26	15			9	14
LH_Cross	71	OPR	F	161	32	18	22			11	28
LH_Cross	71	OPR	F	162	32	15	15			4	10
LH_Cross	71	OPR	F	163	32	27	16			10	14
LH_Cross	71	OPR	M	164	32	12	21			12	40
LH_Cross	71	OPR	M	165	32	19	25			6	20
LH_Cross	71	OPR	M	166	32	24	21			10	21
LH_Cross	71	OPR	F	167	32	19	25			5	23
LH_Cross	71	OPR	F	168	32	30	30			12	43
LH_Cross	71	OPCR	M	151	51	24	49	20	11	11	67	1
LH_Cross	71	OPCR	M	152	51	16	56	40	17	11	17	2
LH_Cross	71	OPCR	M	153	51	32	19	39	35	29	19	2
LH_Cross	71	OPCR	F	154	51	0	0	0	0	0	0	2
LH_Cross	71	OPCR	F	155	51	34	13	25	31	7	27	1
LH_Cross	71	OPCR	F	156	51	0	0	0	0	0	0	1
LH_Cross	71	OPCR	M	157	51	35	4	19	32	9	16	1
LH_Cross	71	OPCR	M	158	51	43	13	17	41	17	19	1
LH_Cross	71	OPCR	F	159	32	8	69	27	18	4	13	1
LH_Cross	71	OPCR	F	160	32	20	43	29	27	14	21	2
LH_Cross	71	OPCR	F	161	32	10	24	49	11	10	11	1
LH_Cross	71	OPCR	F	162	32	43	11	16	26	14	23	2
LH_Cross	71	OPCR	F	163	32	20	28	22	11	8	26	2
LH_Cross	71	OPCR	M	164	32	17	46	19	12	12	12	1
LH_Cross	71	OPCR	M	165	32	36	22	12	38	17	22	2
LH_Cross	71	OPCR	M	166	32	22	25	33	29	11	10	2
LH_Cross	71	OPCR	F	167	32	50	30	26	46	14	24	2
LH_Cross	71	OPCR	F	168	32	40	47	30	29	21	20	1
