# Supplementary material for: Developmental trajectory of episodic-like memory in rats
Source: Front Behav Neurosci. 2022 Nov 29;16:969871. doi: 10.3389/fnbeh.2022.969871 (PMC9745197; doi:10.3389/fnbeh.2022.969871)
Supplement: Supplementary file 1 [file Data_Sheet_1.zip › Tables 1-5.XLSX]

## Sheet: Supplementary Table 1
	Rat ID	Sex	Litter ID	Age Tested(days)		Supplementary Table 1. Summary of rats and litters used in the three studies .
SD	1	M	18	25-71
	2	M	18	25-71
	5	M	15	25-71
	6	M	15	25-71
	8	M	15	25-71
	9	M	17	25-71
	14	M	19	25-71
	15	M	19	25-71
	17	M	14	25-71
	20	M	14	25-71
	22	M	14	25-71
	23	M	14	25-71
	24	M	14	25-71
	26	M	16	25-71
	27	M	16	25-71
	29	M	13	25-71
LEH	5	M	39	28-65
	6	M	39	28-65
	15	M	36	28-65
	22	M	38	28-65
	25	M	38	28-65
	26	M	37	28-65
	27	M	37	28-65
	28	M	37	28-65
	33	M	53	28-65
	35	M	53	28-65
	36	M	53	28-65
	42	M	54	28-65
	50	M	61	28-65
LH	1	F	12	25-26
	2	F	12	25-26
	3	F	12	25-26
	4	F	12	25-26
	5	M	12	25-26
	6	M	12	25-26
	7	M	12	25-26
	8	M	12	25-26
	9	M	21	25-26
	10	M	21	25-26
	11	M	21	25-26
	12	M	21	25-26
	13	M	21	25-26
	14	M	21	25-26
	15	F	21	25-26
	16	F	21	25-26
	17	F	21	25-26
	18	F	21	25-26
	19	F	13	31-32
	20	F	13	31-32
	21	F	13	31-32
	22	F	13	31-32
	23	F	13	31-32
	24	F	13	31-32
	25	M	13	31-32
	26	M	13	31-32
	27	M	22	31-32
	28	M	22	31-32
	29	M	22	31-32
	30	M	22	31-32
	31	F	22	31-32
	32	F	22	31-32
	33	F	22	31-32
	34	F	22	31-32
	35	M	25	31-32
	36	M	25	31-32
	37	M	25	31-32
	38	M	25	31-32
	39	M	25	31-32
	40	M	25	31-32
	41	M	25	31-32
	42	M	25	31-32
	43	F	25	31-32
	44	F	25	31-32
	45	F	25	31-32
	46	M	82	33
	47	M	82	33
	48	M	82	33
	49	M	82	33
	50	F	82	33
	51	F	82	33
	52	F	82	33
	53	F	82	33
	54	M	45	34-35
	55	M	45	34-35
	56	M	45	34-35
	57	M	45	34-35
	58	M	45	34-35
	59	M	45	34-35
	60	F	45	34-35
	61	F	45	34-35
	62	M	62	34-35
	63	M	62	34-35
	64	M	62	34-35
	65	M	62	34-35
	66	F	62	34-35
	67	F	62	34-35
	68	F	62	34-35
	69	F	62	34-35
	54	M	45	34-35
	70	M	45	38-39
	71	M	45	38-39
	72	M	45	38-39
	73	M	45	38-39
	74	M	45	38-39
	75	M	45	38-39
	76	F	45	38-39
	77	F	45	38-39
	78	M	62	38-39
	79	M	62	38-39
	80	M	62	38-39
	81	M	62	38-39
	82	F	62	38-39
	83	F	62	38-39
	84	F	62	38-39
	85	F	62	38-39
	86	M	24	42-43
	87	M	24	42-43
	88	M	24	42-43
	89	M	24	42-43
	90	F	24	42-43
	91	F	24	42-43
	92	F	24	42-43
	93	F	24	42-43
	94	M	31	42-43
	95	M	31	42-43
	96	M	31	42-43
	97	M	31	42-43
	98	F	31	42-43
	99	F	31	42-43
	100	F	31	42-43
	101	F	31	42-43
	102	M	15	45-46
	103	M	15	45-46
	104	M	15	45-46
	105	M	15	45-46
	106	F	15	45-46
	107	F	15	45-46
	108	F	15	45-46
	109	F	15	45-46
	110	M	61	45-46
	111	M	61	45-46
	112	M	61	45-46
	113	M	61	45-46
	114	F	61	45-46
	115	F	61	45-46
	116	F	61	45-46
	117	F	61	45-46
	118	M	61	45-46
	119	M	53	47-48
	120	M	53	47-48
	121	M	53	47-48
	122	M	53	47-48
	123	M	53	47-48
	124	F	53	47-48
	125	F	53	47-48
	126	F	53	47-48
	127	M	14	47-48
	128	M	14	47-48
	129	M	14	47-48
	130	M	14	47-48
	131	F	14	47-48
	132	F	14	47-48
	133	F	14	47-48
	134	F	14	47-48
	135	M	24	50-51
	136	M	24	50-51
	137	M	24	50-51
	138	M	24	50-51
	139	F	24	50-51
	140	F	24	50-51
	141	F	24	50-51
	142	F	24	50-51
	143	M	41	50-51
	144	M	41	50-51
	145	M	41	50-51
	146	M	41	50-51
	147	F	41	50-51
	148	F	41	50-51
	149	F	41	50-51
	150	F	41	50-51
	151	M	51	70-71
	152	M	51	70-71
	153	M	51	70-71
	154	F	51	70-71
	155	F	51	70-71
	156	F	51	70-71
	157	M	51	70-71
	158	M	51	70-71
	159	F	32	70-71
	160	F	32	70-71
	161	F	32	70-71
	162	F	32	70-71
	163	F	32	70-71
	164	M	32	70-71
	165	M	32	70-71
	166	M	32	70-71
	167	F	32	70-71
	168	F	32	70-71

## Sheet: Supplementary Table 2 
Longitudinal	SD	OR
		Age (days)	25	32	37	43	49	55	61	70
		N	16/16	16/16	16/16	16/16	16/16	16/16	16/16	16/16
		t	4.498	4.105	7.19	5.362	6.582	4.851	7.771	10.04
		p	0.0004	0.0009	<0.0001	<0.0001	<0.0001	0.0002	<0.0001	<0.0001
		Significant after FDR correction	Yes	Yes	Yes	Yes	Yes	Yes	Yes	Yes
		OCR
		Age (days)	25	32	37	43	49	55	61	70
		N	16/16	16/16	16/16	16/16	16/16	16/16	16/16	16/16
		t	1.142		5.465	6.151	6.385	2.683	5.94	7.884
		p	0.2712	0.1084	<0.0001	<0.0001	<0.0001	0.017	<0.0001	<0.0001
		Significant after FDR correction	No	No	Yes	Yes	Yes	Yes	Yes	Yes
		OPR
		Age (days)	26	33	38	44	50	56	62	71
		N	16/16	16/16	16/16	16/16	16/16	16/16	16/16	16/16
		t	0.0249	2.324	0.3542	1.453	6.015	4.24		13.23
		p	0.9805	0.0345	0.7281	0.167	<0.0001	0.0007	<0.0001	<0.0001
		Significant after FDR correction	No	No	No	No	Yes	Yes	Yes	Yes
		OPCR
		Age (days)	26	33	38	44	50	56	62	71
		N	16/16	16/16	15/16	16/16	15/16	16/16	16/16	16/16
		t	0.4915	2.329		0.1109	4.318	1.842	6.673	5.091
		p	0.6302	0.0342	0.4543	0.9132	0.0007	0.0853	<0.0001	0.0002
		Significant after FDR correction	No	No	No	No	Yes	No	Yes	Yes
	LEH	OR
		Age (days)		28	35	42	49	56	64
		N		13/13	12/13	13/13	13/13	13/13	12/13
		t		5.159	4.402	3.486	5.503	6.809	8.48
		p		0.0002	0.0011	0.0045	0.0001	<0.0001	<0.0001
		Significant after FDR correction		Yes	Yes	Yes	Yes	Yes	Yes
		OCR
		Age (days)		28	35	42	49	56	64
		N		13/13	13/13	13/13	12/13	13/13	13/13
		t		1.335	2.975	3.28	5.155	7.136	6.351
		p		0.2066	0.0116	0.0066	0.0003	<0.0001	<0.0001
		Significant after FDR correction		No	Yes	Yes	Yes	Yes	Yes
		OPR
		Age (days)		29	36	43	50	57	65
		N		13/13	13/13	13/13	12/13	13/13	13/13
		t		2.313	0.6583	0.4573	4.956		8
		p		0.0393	0.5228	0.6556	0.0004	<0.0001	<0.0001
		Significant after FDR correction		No	No	No	Yes	Yes	Yes
		OPCR
		Age (days)		29	36	43	50	57	65
		N		13/13	13/13	12/13	13/13	12/13	13/13
		t		2.908	0.07829		2.355	5.241	6.938
		p		0.0131	0.9389	0.9697	0.0364	0.0003	<0.0001
		Significant after FDR correction		Yes	No	No	Yes	Yes	Yes
Cross-sectional	LH	OR
		Age (days)	25	31	33	34	38	42	45	47	50	70
		N	18/18	27/27	8/8	16/16	15/16	16/16	16/17	16/16	15/16	16/16
		t	5.195	8.029	6.675	6.038	8.017	3.998	7.041	5.852	6.865
		p	<0.0001	<0.0001	0.0003	<0.0001	<0.0001	0.0012	<0.0001	<0.0001	<0.0001	<0.0001
		Significant after FDR correction	Yes	Yes	Yes	Yes	Yes	Yes	Yes	Yes	Yes	Yes
		OCR
		Age (days)	25	31	33	34	38	42	45	47	50	70
		N	16/18	24/27	8/8	15/16	14/16	16/16	17/17	14/16	14/16	16/16
		t	2.142	1.257	2.918	3.106	2.163	4.448	3.775	10.34	2.892	3.516
		p	0.049	0.2213	0.0224	0.0077	0.0497	0.0005	0.0017	<0.0001	0.0126	0.0031
		Significant after FDR correction	No	No	Yes	Yes	No	Yes	Yes	Yes	Yes	Yes
		OPR
		Age (days)	26	32		35	39	43	46	48	51	71
		N	17/18	27/27		15/16	16/16	16/16	17/17	16/16	15/16	16/16
		t	1.708	1.258		0.6204	0.08742	0.174	0.3486		4.634	5.748
		p	0.107	0.2195		0.5449	0.9315	0.8642	0.7319	0.0552	0.0004	<0.0001
		Significant after FDR correction	No	No		No	No	No	No	No	Yes	Yes
		OPCR
		Age (days)	26	32		35	39	43	46	48	51	71
		N	16/18	27/27		16/16	16/16	12/16	16/17	15/16	12/16	15/16
		t	0.9708	1.005			0.3265	0.5301	1.022		4.4	3.118
		p	0.3471	0.3243		0.9032	0.7486	0.6066	0.3228	0.0084	0.0011	0.0076
		Significant after FDR correction	No	No		No	No	No	No	Yes	Yes	Yes
Supplementary Table 2. Summary of one-sample t-tests and Wilcoxon Signed Rank tests against chance performance (DI=0) for each testing time-point. The sample size (N) indicates the number of rats the entered the analysis (numerator) and the total sample size (denominator). Following multiple one sample t-tests, results were corrected for False Discovery Rate (FDR) using the Benjamini-Hochberg pro…

## Sheet: Supplementary Table 3
Strain	Task		DI vs Total sample phase exploration	DI vs Total test phase exploration
SD	OR	R	-0.279	-0.444
		p	0.0014	<0.001
	OCR	R	-0.011	0.021
		p	0.898	0.814
	OPR	R	0.039	-0.112
		p	0.657	0.209
	OPCR	R	0.107	-0.286
		p	0.237	0.0012
LEH	OR	R	-0.145	-0.122
		p	0.182	0.261
	OCR	R	0.36	0.182
		p	<0.001	0.089
	OPR	R	-0.038	-0.11
		p	0.728	0.306
	OPCR	R	0.073	0.08
		p	0.502	0.46
LH	OR	R	-0.006	-0.057
		p	0.936	0.471
	OCR	R	0.078	0.182
		p	0.334	0.024
	OPR	R	0.173	0.087
		p	0.031	0.281
	OPCR	R	-0.115	-0.087
		p	0.167	0.299
Supplementary Table 3. Summary of correlation analysis between discrimination performance and either total sample phase or total test phase object exploration.

## Sheet: Supplementary Table 4
		1				2				3				4				5				6				7				8
Age	Task	Context	Order	Novel object position	Novel object identity	Context	Order	Novel object position	Novel object identity	Context	Order	Novel object position	Novel object identity	Context	Order	Novel object position	Novel object identity	Context	Order	Novel object position	Novel object identity	Context	Order	Novel object position	Novel object identity	Context	Order	Novel object position	Novel object identity	Context	Order	Novel object position	Novel object identity
P25	OR	W		R	a1	W		L	a2	W		R	ff1	W		L	ff2	B		R	aa1	B		L	aa2	B		R	v1	B		L	v2
	OC	B	I	L	b1	B	II	R	b2	B	II	L	cc1	B	I	R	cc2	W	II	L	bb1	W	I	R	bb2	W	I	L	w1	W	II	R	w2
P26	OP	W		L	c1	W		R	c2	W		L	dd1	W		R	dd2	B		L	y1	B		R	y2	B		L	x1	B		R	x2
	OPC	B	II	R	d1	B	I	L	d2	B	I	R	ee1	B	II	L	ee2	W	I	R	z1	W	II	L	z2	W	II	R	u1	W	I	L	u2
P32	OR	B		L	e1	B		R	e2	B		L	d1	B		R	d2	W		L	ee1	W		R	ee2	W		L	z1	W		R	z2
	OC	W	II	R	f1	W	I	L	f2	W	I	R	a1	W	II	L	a2	B	I	R	ff1	B	II	L	ff2	B	II	R	aa1	B	I	L	aa2
P33	OP	B		R	g1	B		L	g2	B		R	b1	B		L	b2	W		R	cc1	W		L	cc2	W		R	bb1	W		L	bb2
	OPC	W	I	L	h1	W	II	R	h2	W	II	L	c1	W	I	R	c2	B	II	L	dd1	B	I	R	dd2	B	I	L	y1	B	II	R	y2
P37	OR	W		L	i1	W		R	i2	W		L	h1	W		R	h2	B		L	c1	B		R	c2	B		L	dd1	B		R	dd2
	OC	B	II	R	j1	B	I	L	j2	B	I	R	e1	B	II	L	e2	W	I	R	d1	W	II	L	d2	W	II	R	ee1	W	I	L	ee2
P38	OP	W		R	k1	W		L	k2	W		R	f1	W		L	f2	B		R	a1	B		L	a2	B		R	ff1	B		L	ff2
	OPC	B	I	L	l1	B	II	R	l2	B	II	L	g1	B	I	R	g2	W	II	L	b1	W	I	R	b2	W	I	L	cc1	W	II	R	cc2
P43	OR	B		R	m1	B		L	m2	B		R	l1	B		L	l2	W		R	g1	W		L	g2	W		R	b1	W		L	b2
	OC	W	I	L	n1	W	II	R	n2	W	II	L	i1	W	I	R	i2	B	II	L	h1	B	I	R	h2	B	I	L	c1	B	II	R	c1
P44	OP	B		L	o1	B		R	o2	B		L	j1	B		R	j2	W		L	e1	W		R	e2	W		L	d1	W		R	d1
	OPC	W	II	R	p1	W	I	L	p2	W	I	R	k1	W	II	L	k2	B	I	R	f1	B	II	L	f2	B	II	R	a1	B	I	L	a2
P49	OR	W		L	q1	W		R	q2	W		L	p1	W		R	p2	B		L	k1	B		R	k2	B		L	f1	B		R	f2
	OC	B	I	R	r1	B	II	L	r2	B	II	R	m1	B	I	L	m2	W	II	R	l1	W	I	L	l2	W	I	R	g1	W	II	L	g2
P50	OP	W		R	s1	W		L	s2	W		R	n1	W		L	n2	B		R	i1	B		L	i2	B		R	h1	B		L	h2
	OPC	B	II	L	t1	B	I	R	t2	B	I	L	o1	B	II	R	o2	W	I	L	j1	W	II	R	j2	W	II	L	e1	W	I	R	e2
P55	OR	B		R	u1	B		L	u2	B		R	t1	B		L	t2	W		R	o1	W		L	o2	W		R	j1	W		L	j2
	OC	W	II	L	v1	W	I	R	v2	W	I	L	q1	W	II	R	q2	B	I	L	p1	B	II	R	p2	B	II	L	k1	B	I	R	k2
P56	OP	B		L	w1	B		R	w2	B		L	r1	B		R	r2	W		L	m1	W		R	m2	W		L	l1	W		R	l2
	OPC	W	I	R	x1	W	II	L	x2	W	II	R	s1	W	I	L	s2	B	II	R	n1	B	I	L	n2	B	I	R	i1	B	II	L	i2
P61	OR	W		R	y1	W		L	y2	W		R	x1	W		L	x2	B		R	s1	B		L	s2	B		R	n1	B		L	n2
	OC	B	II	L	z1	B	I	R	z2	B	I	L	u1	B	II	R	u2	W	I	L	t1	W	II	R	t2	W	II	L	o1	W	I	R	o2
P62	OP	W		L	aa1	W		R	aa2	W		L	v1	W		R	v2	B		L	q1	B		R	q2	B		L	p1	B		R	p2
	OPC	B	I	R	bb1	B	II	L	bb2	B	II	R	w1	B	I	L	w2	W	II	R	r1	W	I	L	r2	W	I	R	m1	W	II	L	m2
P70	OR	B		L	cc1	B		R	cc2	B		L	bb1	B		R	bb2	W		L	w1	W		R	w2	W		L	r1	W		R	r2
	OC	W	I	R	dd1	W	II	L	dd2	W	II	R	y1	W	I	L	y2	B	II	R	x1	B	I	L	x2	B	I	R	s1	B	II	L	s2
P71	OP	B		R	ee1	B		L	ee2	B		R	z1	B		L	z2	W		R	u1	W		L	u2	W		R	t1	W		L	t2
	OPC	W	II	L	ff1	W	I	R	ff2	W	I	L	aa1	W	II	R	aa2	B	I	L	v1	B	II	R	v2	B	II	L	q1	B	I	R	q2
Supplementary Table 4. Overview counterbalancing table for experimental parameters in longintudinal testing in Sprague-Dawley rats. The numbers at the top indicate the 8 counterbalancing conditions rats were assigned to during testing. Two rats were assigned to each condition (total of 16 rats). The Context used in the test phase was either white (W) or blue (B). For the OCR and OPCR tasks there …

## Sheet: Supplementary Table 5
Object pair	t	p	Significant after correction for FDR
a	0.255	>0.05	No
b	0.546	>0.05	No
c	1.695	>0.05	No
d	2.049	0.045	No
e	0.7166	>0.05	No
f	0.1327	>0.05	No
g	0.553	>0.05	No
h	1.019	>0.05	No
i	1.491	>0.05	No
j	1.338	>0.05	No
k	0.0411	>0.05	No
l	1.219	>0.05	No
m	0.754	>0.05	No
n	1.46	>0.05	No
o	1.214	>0.05	No
p	1.228	>0.05	No
q	1.423	>0.05	No
r	0.8347	>0.05	No
s	2.376	0.019	No
t	0.5126	>0.05	No
u	0.3223	>0.05	No
v	0.2203	>0.05	No
w	0.2477	>0.05	No
x	0.4936	>0.05	No
y	1.222	>0.05	No
z	0.7842	>0.05	No
aa	0.01288	>0.05	No
bb	0.657	>0.05	No
cc	1.61	>0.05	No
dd	0.1087	>0.05	No
ee	1.021	>0.05	No
ff	0.7284	>0.05	No
Supplementary Table 5. Summary of two-sample t-tests comparing the mean sample phase object exploration between each object in each pair used in the longitudinal studies. The object explorations for each object have been pooled across all sample phases from all tasks and all time points in which that object was used in the longitudinal studies (SD and LEH). Following multiple two-sample t-tests, …
